# Supplementary material for: A Review on Music Interventions for Frontotemporal Aphasia and a Proposal for Alternative Treatments
Source: Biomedicines. 2022 Dec 29;11(1):84. doi: 10.3390/biomedicines11010084 (PMC9855720; doi:10.3390/biomedicines11010084)
Supplement: Supplementary file 1 [file biomedicines-11-00084-s001.zip]

Archive with 1 entries (1 files):
- biomedicines-2064455-supplementary.csv
