# Supplementary material for: A Review on Music Interventions for Frontotemporal Aphasia and a Proposal for Alternative Treatments
Source: Biomedicines. 2022 Dec 29;11(1):84. doi: 10.3390/biomedicines11010084 (PMC9855720; doi:10.3390/biomedicines11010084)
Supplement: Supplementary file 1 [file biomedicines-11-00084-s001.zip › biomedicines-2064455-supplementary.csv]

key	title	year	month	day	journal	issn	volume	issue	pages	authors	url	language	publisher	location	abstract	notes	doi	keywords	pubmed_id	pmc_id
rayyan-827481579	Stroke rehabilitation.	2011	5	14	Lancet (London, England)	1474-547X (Electronic)	377	9778	1693-702	Langhorne P and Bernhardt J and Kwakkel G	https://pubmed.ncbi.nlm.nih.gov/21571152/	eng		England		RAYYAN-INCLUSION: {"Vittoria"=>"Excluded", "Alessandra"=>"Excluded"}		Activities of Daily Living;Ambulatory Care/methods;Animals;Biofeedback, Psychology;Clinical Trials as Topic;Cognition Disorders/etiology/rehabilitation;Disabled Persons/*rehabilitation;Electric Stimulation Therapy;Gait;Home Care Services;Hospitalization;Humans;Interdisciplinary Communication;Movement Disorders/etiology/rehabilitation;Music Therapy;Occupational Therapy;Patient Care Team;Physical T…	21571152
rayyan-827481580	Music and dementia.	2015			Progress in brain research	1875-7855 (Electronic)	217		207-35	Baird A and Samson S	https://pubmed.ncbi.nlm.nih.gov/25725917/	eng		Netherlands		RAYYAN-INCLUSION: {"Vittoria"=>"Excluded", "Alessandra"=>"Excluded"}		Dementia/*psychology/*therapy;Humans;*Music;Music Therapy/*methods;Dementia;Music	25725917
rayyan-827481581	The role of music therapy in rehabilitation: improving aphasia and beyond.	2018	1		The International journal of neuroscience	1563-5279 (Electronic)	128	1	90-99	Leonardi S and Cacciola A and De Luca R and Aragona B and Andronaco V and Milardi D and Bramanti P and Calabrò RS	https://pubmed.ncbi.nlm.nih.gov/28689476/	eng		England		RAYYAN-INCLUSION: {"Vittoria"=>"Excluded", "Alessandra"=>"Excluded"}		Aphasia/*rehabilitation;Consciousness Disorders/*therapy;Humans;Music Therapy/*methods;Neurological Rehabilitation/*methods;Parkinson Disease/*rehabilitation;Stroke/*therapy;Music Therapy;Aphasia;Music	28689476
rayyan-827481582	Melodic intonation therapy in post-stroke nonfluent aphasia: a randomized pilot trial.	2019	1		Clinical rehabilitation	1477-0873 (Electronic)	33	1	44-53	Haro-Martínez AM and Lubrini G and Madero-Jarabo R and Díez-Tejedor E and Fuentes B	https://pubmed.ncbi.nlm.nih.gov/30056747/	eng		England		RAYYAN-INCLUSION: {"Vittoria"=>"Excluded", "Alessandra"=>"Excluded"}		Aged;Aged, 80 and over;Aphasia, Broca/etiology/*rehabilitation;Communication;Cross-Over Studies;Female;Humans;Male;Middle Aged;Pilot Projects;Speech Therapy/*methods;Stroke/*complications;Stroke Rehabilitation/*methods;Surveys and Questionnaires;Aphasia;Stroke	30056747
rayyan-827481583	Music interventions for acquired brain injury.	2017	1	20	The Cochrane database of systematic reviews	1469-493X (Electronic)	1	1	CD006787	Magee WL and Clark I and Tamplin J and Bradt J	https://pubmed.ncbi.nlm.nih.gov/28103638/	eng				RAYYAN-INCLUSION: {"Vittoria"=>"Excluded", "Alessandra"=>"Excluded"}		Acoustic Stimulation/methods;Adult;Aphasia/rehabilitation;Brain Damage, Chronic/*rehabilitation;Brain Injuries/complications/*rehabilitation;Female;Gait Disorders, Neurologic/etiology/*rehabilitation;Humans;Male;Music Therapy/*methods;Randomized Controlled Trials as Topic;Stroke/complications;Walk Test;Brain;Brain Injuries;Music	28103638	PMC6464962
rayyan-827481584	Novel Advances to Post-Stroke Aphasia Pharmacology and Rehabilitation.	2021	8	24	Journal of clinical medicine	2077-0383 (Print)	10	17		Cichon N and Wlodarczyk L and Saluk-Bijak J and Bijak M and Redlicka J and Gorniak L and Miller E	https://pubmed.ncbi.nlm.nih.gov/34501229/	eng				RAYYAN-INCLUSION: {"Vittoria"=>"Excluded", "Alessandra"=>"Excluded"}		Aphasia;Stroke	34501229	PMC8432240
rayyan-827481585	Vocal music enhances memory and language recovery after stroke: pooled results from two RCTs.	2020	11		Annals of clinical and translational neurology	2328-9503 (Electronic)	7	11	2272-2287	Sihvonen AJ and Leo V and Ripollés P and Lehtovaara T and Ylönen A and Rajanaro P and Laitinen S and Forsblom A and Saunavaara J and Autti T and Laine M and Rodríguez-Fornells A and Tervaniemi M and Soinila S and Särkämö T	https://pubmed.ncbi.nlm.nih.gov/33022148/	eng				RAYYAN-INCLUSION: {"Vittoria"=>"Excluded", "Alessandra"=>"Excluded"}		Aged;Cerebral Cortex/diagnostic imaging/*physiology/*physiopathology;Cognitive Dysfunction/etiology/*rehabilitation;*Connectome;Default Mode Network/diagnostic imaging/*physiopathology;Female;Humans;Language;Magnetic Resonance Imaging;Male;Middle Aged;*Music;*Music Therapy;Neuropsychological Tests;*Outcome Assessment, Health Care;*Singing;Stroke/complications/*therapy;*Stroke Rehabilitation;Tempo…	33022148	PMC7664275
rayyan-827481586	Improvement of spontaneous language in stroke patients with chronic aphasia treated with music therapy: a randomized controlled trial.	2016			The International journal of neuroscience	1563-5279 (Electronic)	126	3	235-42	Raglio A and Oasi O and Gianotti M and Rossi A and Goulene K and Stramba-Badiale M	https://pubmed.ncbi.nlm.nih.gov/26000622/	eng		England		RAYYAN-INCLUSION: {"Vittoria"=>"Excluded", "Alessandra"=>"Excluded"}		Adult;Aged;Aged, 80 and over;Aphasia/etiology/*rehabilitation;Brain Ischemia/complications/*rehabilitation;Female;Humans;*Language;Male;Middle Aged;*Music Therapy;Quality of Life;Speech/*physiology;Stroke/complications;*Stroke Rehabilitation;Treatment Outcome;Music Therapy;Stroke	26000622
rayyan-827481587	Melodic intonation therapy for aphasia.	1973	8		Archives of neurology	0003-9942 (Print)	29	2	130-1	Albert ML and Sparks RW and Helm NA	https://pubmed.ncbi.nlm.nih.gov/4717723/	eng		United States		RAYYAN-INCLUSION: {"Vittoria"=>"Excluded", "Alessandra"=>"Excluded"}		Aged;Aphasia/etiology/*therapy;Cerebrovascular Disorders/complications;Dominance, Cerebral;Female;Humans;Male;Middle Aged;*Music;Speech Therapy;Aphasia	4717723
rayyan-827481588		2008	6								https://pubmed.ncbi.nlm.nih.gov/28876770/	eng		Stockholm		RAYYAN-INCLUSION: {"Vittoria"=>"Excluded", "Alessandra"=>"Excluded"}			28876770
rayyan-827481589	Melodic Intonation Therapy for Post-stroke Non-fluent Aphasia: Systematic Review and Meta-Analysis.	2021			Frontiers in neurology	1664-2295 (Print)	12		700115	Haro-Martínez A and Pérez-Araujo CM and Sanchez-Caro JM and Fuentes B and Díez-Tejedor E	https://pubmed.ncbi.nlm.nih.gov/34421802/	eng				RAYYAN-INCLUSION: {"Vittoria"=>"Excluded", "Alessandra"=>"Excluded"}		Aphasia;Stroke	34421802	PMC8371046
rayyan-827481590	Frontotemporal dementia, music perception and social cognition share neurobiological circuits: A meta-analysis.	2021	3		Brain and cognition	1090-2147 (Electronic)	148		105660	Van't Hooft JJ and Pijnenburg YAL and Sikkes SAM and Scheltens P and Spikman JM and Jaschke AC and Warren JD and Tijms BM	https://pubmed.ncbi.nlm.nih.gov/33421942/	eng		United States		RAYYAN-INCLUSION: {"Vittoria"=>"Excluded", "Alessandra"=>"Excluded"}		Atrophy;Female;*Frontotemporal Dementia;Humans;Magnetic Resonance Imaging;Male;*Music;*Neurodegenerative Diseases;Social Cognition;Dementia;Social Perception	33421942
rayyan-827481591	Music and elderly.	2013			Bulletin de la Societe des sciences medicales du Grand-Duche de Luxembourg	0037-9247 (Print)		2	33-50	Leners JC	https://pubmed.ncbi.nlm.nih.gov/24437074/	eng		Luxembourg		RAYYAN-INCLUSION: {"Vittoria"=>"Excluded", "Alessandra"=>"Excluded"}		Accidental Falls/prevention & control;Aged;Aged, 80 and over;*Aging;Alzheimer Disease/therapy;Aphasia/therapy;Depression/therapy;Europe;Gait;History, 18th Century;History, 19th Century;History, 20th Century;History, 21st Century;History, Ancient;Humans;*Music Therapy/history/methods;Nervous System Diseases/*therapy;Pain Management;Parkinson Disease/therapy;Postural Balance;United States;Music	24437074
rayyan-827481592	Clinical and Neural Predictors of Treatment Response to Music Listening Intervention after Stroke.	2021	11	29	Brain sciences	2076-3425 (Print)	11	12		Sihvonen AJ and Särkämö T	https://pubmed.ncbi.nlm.nih.gov/34942878/	eng				RAYYAN-INCLUSION: {"Vittoria"=>"Excluded", "Alessandra"=>"Excluded"}		Stroke;Music	34942878	PMC8699822
rayyan-827481593	Vocal music listening enhances post-stroke language network reorganization.	2021	6	17	eNeuro	2373-2822 (Electronic)	8	4		Sihvonen AJ and Ripollés P and Leo V and Saunavaara J and Parkkola R and Rodríguez-Fornells A and Soinila S and Särkämö T	https://pubmed.ncbi.nlm.nih.gov/34140351/	eng				RAYYAN-INCLUSION: {"Vittoria"=>"Excluded", "Alessandra"=>"Excluded"}		Music;Stroke	34140351	PMC8266215
rayyan-827481594	The Frontal Aslant Tract: A Systematic Review for Neurosurgical Applications.	2021			Frontiers in neurology	1664-2295 (Print)	12		641586	La Corte E and Eldahaby D and Greco E and Aquino D and Bertolini G and Levi V and Ottenhausen M and Demichelis G and Romito LM and Acerbi F and Broggi M and Schiariti MP and Ferroli P and Bruzzone MG and Serrao G	https://pubmed.ncbi.nlm.nih.gov/33732210/	eng				RAYYAN-INCLUSION: {"Vittoria"=>"Excluded", "Alessandra"=>"Excluded"}			33732210	PMC7959833
rayyan-827481595	Resting-state language network neuroplasticity in post-stroke music listening: A randomized controlled trial.	2021	12		The European journal of neuroscience	1460-9568 (Electronic)	54	11	7886-7898	Sihvonen AJ and Pitkäniemi A and Leo V and Soinila S and Särkämö T	https://pubmed.ncbi.nlm.nih.gov/34763370/	eng		France		RAYYAN-INCLUSION: {"Vittoria"=>"Excluded", "Alessandra"=>"Excluded"}		Humans;Language;Magnetic Resonance Imaging;*Music;Neuronal Plasticity;Single-Blind Method;*Stroke/complications/therapy;Stroke;Rest;Music	34763370
rayyan-827481596	Creativity and dementia: a review.	2012	8		Cognitive processing	1612-4790 (Electronic)	13	3	193-209	Palmiero M and Di Giacomo D and Passafiume D	https://pubmed.ncbi.nlm.nih.gov/22438178/	eng		Germany		RAYYAN-INCLUSION: {"Vittoria"=>"Excluded", "Alessandra"=>"Excluded"}		*Creativity;Dementia/classification/*physiopathology/*psychology;Humans;Dementia	22438178
rayyan-827481597	Organists and organ music composers.	2015			Progress in brain research	1875-7855 (Electronic)	216		331-41	Foerch C and Hennerici MG	https://pubmed.ncbi.nlm.nih.gov/25684298/	eng		Netherlands		RAYYAN-INCLUSION: {"Vittoria"=>"Excluded", "Alessandra"=>"Excluded"}		*Creativity;History, 18th Century;History, 19th Century;History, 20th Century;Humans;*Music;*Nervous System Diseases/etiology/history/psychology;Neurology/*history;Psychomotor Performance/*physiology;Music	25684298
rayyan-827481598	Using music interventions in the care of people with dementia.	2020	6	3	Nursing standard (Royal College of Nursing (Great Britain) : 1987)	2047-9018 (Electronic)	35	6	55-60	Skingley A and McCue J and Vella-Burrows T	https://pubmed.ncbi.nlm.nih.gov/32425011/	eng		England		RAYYAN-INCLUSION: {"Vittoria"=>"Excluded", "Alessandra"=>"Excluded"}		Caregivers;Cognition;*Dementia/therapy;Humans;*Music;*Music Therapy;Dementia;Music	32425011
rayyan-827481599	[Music therapy for dementia and higher cognitive dysfunction: a review].	2011	12		Brain and nerve = Shinkei kenkyu no shinpo	1881-6096 (Print)	63	12	1370-7	Satoh M	https://pubmed.ncbi.nlm.nih.gov/22147456/	jpn		Japan		RAYYAN-INCLUSION: {"Vittoria"=>"Excluded", "Alessandra"=>"Excluded"}		Aphasia/rehabilitation/*therapy;Cognition Disorders/psychology/rehabilitation/*therapy;Dementia/psychology/rehabilitation/*therapy;Humans;*Music Therapy/methods;Paralysis/etiology/rehabilitation;Stroke/complications;Music Therapy;Dementia;Music;Cognition	22147456
rayyan-827481600	Neurobiological, cognitive, and emotional mechanisms in melodic intonation therapy.	2014			Frontiers in human neuroscience	1662-5161 (Print)	8		401	Merrett DL and Peretz I and Wilson SJ	https://pubmed.ncbi.nlm.nih.gov/24917811/	eng				RAYYAN-INCLUSION: {"Vittoria"=>"Excluded", "Alessandra"=>"Excluded"}		Cognition	24917811	PMC4040885
rayyan-827481601	Outcomes of an interprofessional intensive comprehensive aphasia program's first five years.	2021	10	26	Topics in stroke rehabilitation	1945-5119 (Electronic)			1-17	Nicholas M and Pittmann R and Pennington S and Connor LT and Ambrosi D and Brady Wagner L and Hildebrand M and Savastano M	https://pubmed.ncbi.nlm.nih.gov/34698621/	eng		England		RAYYAN-INCLUSION: {"Vittoria"=>"Excluded", "Alessandra"=>"Excluded"}		Aphasia	34698621
rayyan-827481602	Melodic Intonation Therapy: present controversies and future opportunities.	2012	1		Archives of physical medicine and rehabilitation	1532-821X (Electronic)	93	1	S46-52	van der Meulen I and van de Sandt-Koenderman ME and Ribbers GM	https://pubmed.ncbi.nlm.nih.gov/22202191/	eng		United States		RAYYAN-INCLUSION: {"Vittoria"=>"Excluded", "Alessandra"=>"Excluded"}		Aphasia/*rehabilitation;Humans;Magnetic Resonance Imaging;Music Therapy/*methods;Speech;Speech Therapy/*methods	22202191
rayyan-827481603	Music Perception in Dementia.	2017			Journal of Alzheimer's disease : JAD	1875-8908 (Electronic)	55	3	933-949	Golden HL and Clark CN and Nicholas JM and Cohen MH and Slattery CF and Paterson RW and Foulkes AJM and Schott JM and Mummery CJ and Crutch SJ and Warren JD	https://pubmed.ncbi.nlm.nih.gov/27802226/	eng				RAYYAN-INCLUSION: {"Vittoria"=>"Excluded", "Alessandra"=>"Excluded"}		Acoustic Stimulation;Aged;Aged, 80 and over;Auditory Perception/*physiology;Auditory Perceptual Disorders/*etiology;Case-Control Studies;Cohort Studies;Dementia/*complications;Female;Humans;Male;Middle Aged;*Music;Neuropsychological Tests;Recognition, Psychology;Statistics as Topic;Statistics, Nonparametric;Dementia;Music	27802226	PMC5260961
rayyan-827481604	Melodic Intonation Therapy in Chronic Aphasia: Evidence from a Pilot Randomized Controlled Trial.	2016			Frontiers in human neuroscience	1662-5161 (Print)	10		533	Van Der Meulen I and Van De Sandt-Koenderman MW and Heijenbrok MH and Visch-Brink E and Ribbers GM	https://pubmed.ncbi.nlm.nih.gov/27847473/	eng				RAYYAN-INCLUSION: {"Vittoria"=>"Excluded", "Alessandra"=>"Excluded"}		Aphasia	27847473	PMC5088197
rayyan-827481605	Rehabilitation of aphasia: application of melodic-rhythmic therapy to Italian language.	2015			Frontiers in human neuroscience	1662-5161 (Print)	9		520	Cortese MD and Riganello F and Arcuri F and Pignataro LM and Buglione I	https://pubmed.ncbi.nlm.nih.gov/26441615/	eng				RAYYAN-INCLUSION: {"Vittoria"=>"Excluded", "Alessandra"=>"Excluded"}		Aphasia	26441615	PMC4585219
rayyan-827481606	Adaptation of Melodic Intonation Therapy to Greek: A Clinical Study in Broca's Aphasia With Brain Perfusion SPECT Validation.	2021			Frontiers in aging neuroscience	1663-4365 (Print)	13		664581	Martzoukou M and Nousia A and Nasios G and Tsiouris S	https://pubmed.ncbi.nlm.nih.gov/34335225/	eng				RAYYAN-INCLUSION: {"Vittoria"=>"Excluded", "Alessandra"=>"Excluded"}		Tomography, Emission-Computed, Single-Photon;Brain;Aphasia	34335225	PMC8322692
rayyan-827481607	Random Feedback Makes Listeners Tone-Deaf.	2018	5	8	Scientific reports	2045-2322 (Electronic)	8	1	7283	Vuvan DT and Zendel BR and Peretz I	https://pubmed.ncbi.nlm.nih.gov/29740029/	eng				RAYYAN-INCLUSION: {"Vittoria"=>"Excluded", "Alessandra"=>"Excluded"}		Acoustic Stimulation;Adult;Aphasia/physiopathology;Attention/*physiology;Auditory Perception/*physiology;Auditory Perceptual Disorders/*physiopathology;Cognition/physiology;Feedback;Female;Humans;Male;Music;Pitch Discrimination/physiology;Pitch Perception/*physiology;Young Adult;Deafness;Random Allocation	29740029	PMC5940714
rayyan-827481608	Efficacy of exercise rehabilitation program accompanied by experiential music for recovery of aphasia in single cerebrovascular accidents: a randomized controlled trial.	2021	5		Irish journal of medical science	1863-4362 (Electronic)	190	2	771-778	Aravantinou-Fatorou K and Fotakopoulos G	https://pubmed.ncbi.nlm.nih.gov/32740716/	eng		Ireland		RAYYAN-INCLUSION: {"Vittoria"=>"Excluded", "Alessandra"=>"Excluded"}		Adolescent;Adult;Aged;Aphasia/psychology/*therapy;Exercise Therapy/*methods;Female;Humans;Male;Middle Aged;Music/*psychology;Music Therapy/*methods;Prospective Studies;Stroke/psychology/*therapy;Stroke Rehabilitation/*methods;Treatment Outcome;Young Adult;Aphasia;Stroke	32740716
rayyan-827481609	Current trends in stroke rehabilitation. A review with focus on brain plasticity.	2011	3		Acta neurologica Scandinavica	1600-0404 (Electronic)	123	3	147-59	Johansson BB	https://pubmed.ncbi.nlm.nih.gov/20726844/	eng		Denmark		RAYYAN-INCLUSION: {"Vittoria"=>"Excluded", "Alessandra"=>"Excluded"}		Brain/anatomy & histology/*physiology;Humans;Neuronal Plasticity/*physiology;Recovery of Function/*physiology;Rehabilitation/*methods/trends;Stroke/physiopathology;*Stroke Rehabilitation;Brain;Stroke	20726844
rayyan-827481610	A Case Study Using a Multimodal Approach to Melodic Intonation Therapy.	2018	11	21	American journal of speech-language pathology	1558-9110 (Electronic)	27	4	1352-1362	Slavin D and Fabus R	https://pubmed.ncbi.nlm.nih.gov/30120439/	eng		United States		RAYYAN-INCLUSION: {"Vittoria"=>"Excluded", "Alessandra"=>"Excluded"}		Aphasia/etiology/physiopathology/psychology/*therapy;Apraxias/etiology/physiopathology/psychology/*therapy;*Group Processes;Humans;Male;Memory;Middle Aged;*Music Therapy;Recovery of Function;Socialization;*Speech Acoustics;Speech Intelligibility;Speech-Language Pathology/*methods;Stroke/*complications/physiopathology/psychology;Time Factors;Treatment Outcome;*Voice Quality	30120439
rayyan-827481611	Melodic intonation therapy may improve repetition in non-fluent aphasia after stroke.	2021	9		Psychogeriatrics : the official journal of the Japanese Psychogeriatric Society	1479-8301 (Electronic)	21	5	850-851	Huang YA and Wang YH and Hou WH and Kang YN	https://pubmed.ncbi.nlm.nih.gov/34318562/	eng		England		RAYYAN-INCLUSION: {"Vittoria"=>"Excluded", "Alessandra"=>"Excluded"}		*Aphasia/etiology/therapy;Humans;Speech Therapy;*Stroke/complications;Aphasia;Stroke	34318562
rayyan-827481612	Participants' perceptions of an aphasia-friendly occupational therapy home program.	2018	10	8	Topics in stroke rehabilitation	1945-5119 (Electronic)			1-11	Wallace SE and Donoso Brown EV and Saylor A and Lapp E	https://pubmed.ncbi.nlm.nih.gov/30296202/	eng		England		RAYYAN-INCLUSION: {"Vittoria"=>"Excluded", "Alessandra"=>"Excluded"}		Occupational Therapy;Aphasia	30296202
rayyan-827481613	Melodic intonation therapy: shared insights on how it is done and why it might help.	2009	7		Annals of the New York Academy of Sciences	1749-6632 (Electronic)	1169		431-6	Norton A and Zipse L and Marchina S and Schlaug G	https://pubmed.ncbi.nlm.nih.gov/19673819/	eng				RAYYAN-INCLUSION: {"Vittoria"=>"Excluded", "Alessandra"=>"Excluded"}		Aphasia, Broca/*therapy;Brain/physiology;Humans;Music Therapy/*methods;Neuronal Plasticity/physiology	19673819	PMC2780359
rayyan-827481614	The Efficacy and Timing of Melodic Intonation Therapy in Subacute Aphasia.	2014	7		Neurorehabilitation and neural repair	1552-6844 (Electronic)	28	6	536-44	van der Meulen I and van de Sandt-Koenderman WM and Heijenbrok-Kal MH and Visch-Brink EG and Ribbers GM	https://pubmed.ncbi.nlm.nih.gov/24449708/	eng		United States		RAYYAN-INCLUSION: {"Vittoria"=>"Excluded", "Alessandra"=>"Excluded"}		Aged;Aphasia/etiology/*therapy;Aphasia, Broca/therapy;Female;Humans;Male;Middle Aged;*Outcome Assessment, Health Care;*Singing;Speech Therapy/*methods;Stroke/complications/*therapy;Aphasia	24449708
rayyan-827481615	Melodic intonation therapy: back to basics for future research.	2014			Frontiers in neurology	1664-2295 (Print)	5		7	Zumbansen A and Peretz I and Hébert S	https://pubmed.ncbi.nlm.nih.gov/24478754/	eng				RAYYAN-INCLUSION: {"Vittoria"=>"Excluded", "Alessandra"=>"Excluded"}			24478754	PMC3904283
rayyan-827481616	Singing for people with aphasia (SPA): results of a pilot feasibility randomised controlled trial of a group singing intervention investigating acceptability and feasibility.	2021	1	13	BMJ open	2044-6055 (Electronic)	11	1	e040544	Tarrant M and Carter M and Dean SG and Taylor R and Warren FC and Spencer A and Adamson J and Landa P and Code C and Backhouse A and Lamont RA and Calitri R	https://pubmed.ncbi.nlm.nih.gov/33441355/	eng				RAYYAN-INCLUSION: {"Vittoria"=>"Excluded", "Alessandra"=>"Excluded"}		*Aphasia/therapy;England;Feasibility Studies;Humans;Motivation;*Singing;Singing;Aphasia	33441355	PMC7812101
rayyan-827481617	Neural Basis of Acquired Amusia and Its Recovery after Stroke.	2016	8	24	The Journal of neuroscience : the official journal of the Society for Neuroscience	1529-2401 (Electronic)	36	34	8872-81	Sihvonen AJ and Ripollés P and Leo V and Rodríguez-Fornells A and Soinila S and Särkämö T	https://pubmed.ncbi.nlm.nih.gov/27559169/	eng				RAYYAN-INCLUSION: {"Vittoria"=>"Excluded", "Alessandra"=>"Excluded"}		Aged;Auditory Perceptual Disorders/diagnostic imaging/*etiology/*rehabilitation;*Brain Mapping;Female;Functional Laterality;Humans;Image Processing, Computer-Assisted;Language Disorders/diagnostic imaging/*etiology;Magnetic Resonance Imaging;Male;Middle Aged;Middle Cerebral Artery/diagnostic imaging;Recovery of Function/*physiology;Retrospective Studies;Stroke/*complications;Stroke	27559169	PMC6601900
rayyan-827481618	Auditory beat perception is related to speech output fluency in post-stroke aphasia.	2021	2	4	Scientific reports	2045-2322 (Electronic)	11	1	3168	Stefaniak JD and Lambon Ralph MA and De Dios Perez B and Griffiths TD and Grube M	https://pubmed.ncbi.nlm.nih.gov/33542379/	eng				RAYYAN-INCLUSION: {"Vittoria"=>"Excluded", "Alessandra"=>"Excluded"}		Aged;Aphasia/diagnostic imaging/etiology/*physiopathology;Auditory Perception;Brain/diagnostic imaging/*physiopathology;Case-Control Studies;Executive Function;Female;Humans;Individuality;*Language;Magnetic Resonance Imaging;Male;Middle Aged;Neuropsychological Tests;*Psychoacoustics;Semantics;*Speech;Speech Perception;Stroke/complications/diagnostic imaging/*physiopathology;Aphasia;Stroke	33542379	PMC7862238
rayyan-827481619	Music therapy for acquired brain injury.	2010	7	7	The Cochrane database of systematic reviews	1469-493X (Electronic)		7	CD006787	Bradt J and Magee WL and Dileo C and Wheeler BL and McGilloway E	https://pubmed.ncbi.nlm.nih.gov/20614449/	eng		England		RAYYAN-INCLUSION: {"Vittoria"=>"Excluded", "Alessandra"=>"Excluded"}		Acoustic Stimulation/methods;Adult;Aphasia/rehabilitation;Brain Damage, Chronic/*rehabilitation;Brain Injuries/complications/*rehabilitation;Female;Gait Disorders, Neurologic/etiology/*rehabilitation;Humans;Male;Music Therapy/*methods;Randomized Controlled Trials as Topic;Brain;Music Therapy;Brain Injuries;Music	20614449
rayyan-827481620	[Music, brain and medicine].	1993	12	10	Tidsskrift for den Norske laegeforening : tidsskrift for praktisk medicin, ny raekke	0029-2001 (Print)	113	30	3743-7	Borchgrevink HM	https://pubmed.ncbi.nlm.nih.gov/8278963/	nor		Norway		RAYYAN-INCLUSION: {"Vittoria"=>"Excluded", "Alessandra"=>"Excluded"}		Acoustic Stimulation;Animals;*Auditory Perception;Brain/*physiology;Brain Mapping;Humans;Memory;Music/*psychology;*Music Therapy;Rats;Speech Perception;Brain;Music	8278963
rayyan-827481621	Mentalising music in frontotemporal dementia.	2013	7		Cortex; a journal devoted to the study of the nervous system and behavior	1973-8102 (Electronic)	49	7	1844-55	Downey LE and Blezat A and Nicholas J and Omar R and Golden HL and Mahoney CJ and Crutch SJ and Warren JD	https://pubmed.ncbi.nlm.nih.gov/23107380/	eng				RAYYAN-INCLUSION: {"Vittoria"=>"Excluded", "Alessandra"=>"Excluded"}		Acoustic Stimulation;Aged;Cognition/physiology;Empathy;Executive Function;Female;Frontotemporal Dementia/*psychology;Humans;Image Processing, Computer-Assisted;Intelligence/physiology;Magnetic Resonance Imaging;Male;Memory, Episodic;Middle Aged;Music/*psychology;Neuropsychological Tests;Prefrontal Cortex/pathology;ROC Curve;Theory of Mind/*physiology;Dementia;Music	23107380	PMC3701324
rayyan-827481622	Effectiveness of Melodic Intonation Therapy in Chinese Mandarin on Non-fluent Aphasia in Patients After Stroke: A Randomized Control Trial.	2021			Frontiers in neuroscience	1662-4548 (Print)	15		648724	Zhang XY and Yu WY and Teng WJ and Lu MY and Wu XL and Yang YQ and Chen C and Liu LX and Liu SH and Li JJ	https://pubmed.ncbi.nlm.nih.gov/34366768/	eng				RAYYAN-INCLUSION: {"Vittoria"=>"Excluded", "Alessandra"=>"Excluded"}		Stroke;Aphasia	34366768	PMC8344357
rayyan-827481623	Golden oldies and silver brains: Deficits, preservation, learning, and rehabilitation effects of music in ageing-related neurological disorders.	2018	12		Cortex; a journal devoted to the study of the nervous system and behavior	1973-8102 (Electronic)	109		104-123	Särkämö T and Sihvonen AJ	https://pubmed.ncbi.nlm.nih.gov/30312779/	eng		Italy		RAYYAN-INCLUSION: {"Vittoria"=>"Excluded", "Alessandra"=>"Excluded"}		Aging/*psychology;Alzheimer Disease/psychology/*rehabilitation;Humans;Learning/*physiology;Music/*psychology;Music Therapy/*methods;Parkinson Disease/psychology/*rehabilitation;Stroke Rehabilitation/*psychology;Brain;Nervous System Diseases	30312779
rayyan-827481624	Language and thought are not the same thing: evidence from neuroimaging and neurological patients.	2016	4		Annals of the New York Academy of Sciences	1749-6632 (Electronic)	1369	1	132-53	Fedorenko E and Varley R	https://pubmed.ncbi.nlm.nih.gov/27096882/	eng				RAYYAN-INCLUSION: {"Vittoria"=>"Excluded", "Alessandra"=>"Excluded"}		Aphasia/*diagnostic imaging/physiopathology/psychology;Brain/*diagnostic imaging/physiopathology;Cognition/physiology;Functional Neuroimaging;Humans;*Language;Thinking/*physiology	27096882	PMC4874898
rayyan-827481625	Music processing deficits in Landau-Kleffner syndrome: Four case studies in adulthood.	2020	8		Cortex; a journal devoted to the study of the nervous system and behavior	1973-8102 (Electronic)	129		99-111	Lévêque Y and Roulet-Perez E and Deonna T and Moulin A and Fornoni L and Mayor-Dubois C and Caclin A and Tillmann B	https://pubmed.ncbi.nlm.nih.gov/32442777/	eng		Italy		RAYYAN-INCLUSION: {"Vittoria"=>"Excluded", "Alessandra"=>"Excluded"}		Adult;*Agnosia;*Aphasia;*Auditory Perceptual Disorders;Humans;*Landau-Kleffner Syndrome;*Music;Pitch Discrimination;Music	32442777
rayyan-827481626	Effective music therapy techniques in the treatment of nonfluent aphasia.	2012	4		Annals of the New York Academy of Sciences	1749-6632 (Electronic)	1252		312-7	Tomaino CM	https://pubmed.ncbi.nlm.nih.gov/22524373/	eng		United States		RAYYAN-INCLUSION: {"Vittoria"=>"Excluded", "Alessandra"=>"Excluded"}		Aphasia, Broca/physiopathology/psychology/rehabilitation/*therapy;Humans;Music Therapy/*methods;Neurosciences;Speech/physiology;Speech Therapy/methods;Music Therapy;Aphasia;Music	22524373
rayyan-827481627	Verbal and musical short-term memory: Variety of auditory disorders after stroke.	2017	4		Brain and cognition	1090-2147 (Electronic)	113		10-22	Hirel C and Nighoghossian N and Lévêque Y and Hannoun S and Fornoni L and Daligault S and Bouchet P and Jung J and Tillmann B and Caclin A	https://pubmed.ncbi.nlm.nih.gov/28088063/	eng		United States		RAYYAN-INCLUSION: {"Vittoria"=>"Excluded", "Alessandra"=>"Excluded"}		Adult;Aged;Aged, 80 and over;Aphasia/etiology/*physiopathology;Brain Ischemia/complications/*physiopathology;Female;Humans;Male;Memory, Short-Term/*physiology;Middle Aged;*Music;Neuropsychological Tests;Stroke/complications/*physiopathology;Memory, Short-Term;Music;Stroke	28088063
rayyan-827481628	Music Therapy and Physical Activity to Ease Anxiety, Restlessness, Irritability, and Aggression in Individuals With Dementia With Signs of Frontotemporal Lobe Degeneration.	2019	5	1	Journal of psychosocial nursing and mental health services	0279-3695 (Print)	57	5	29-37	Langhammer B and Sagbakken M and Kvaal K and Ulstein I and Nåden D and Rognstad MK	https://pubmed.ncbi.nlm.nih.gov/30753735/	eng		United States		RAYYAN-INCLUSION: {"Vittoria"=>"Excluded", "Alessandra"=>"Excluded"}		Aged, 80 and over;Aggression/*physiology;Anxiety/*psychology;Exercise/*physiology;Female;Frontotemporal Dementia/psychology/*therapy;Humans;Irritable Mood/*physiology;Male;*Music Therapy;Psychiatric Nursing;Music Therapy;Dementia;Motor Activity;Anxiety;Music;Aggression	30753735
rayyan-827481629	Melodic Intonation Therapy on Non-fluent Aphasia After Stroke: A Systematic Review and Analysis on Clinical Trials.	2021			Frontiers in neuroscience	1662-4548 (Print)	15		753356	Zhang X and Li J and Du Y	https://pubmed.ncbi.nlm.nih.gov/35153655/	eng				RAYYAN-INCLUSION: {"Vittoria"=>"Excluded", "Alessandra"=>"Excluded"}		Aphasia;Stroke	35153655	PMC8829877
rayyan-827481630	The relationship of music to the melody of speech and to syntactic processing disorders in aphasia.	2005	12		Annals of the New York Academy of Sciences	0077-8923 (Print)	1060		59-70	Patel AD	https://pubmed.ncbi.nlm.nih.gov/16597751/	eng		United States		RAYYAN-INCLUSION: {"Vittoria"=>"Excluded", "Alessandra"=>"Excluded"}		Acoustic Stimulation;Aged;Aphasia/*diagnosis/*pathology/*physiopathology;Auditory Pathways;Auditory Perception;Humans;Language;Learning;Middle Aged;*Music;Pitch Discrimination;Pitch Perception;*Speech;Aphasia;Speech;Music	16597751
rayyan-827481631	Please don't stop the music: Song completion in patients with aphasia.	2018	9		Journal of communication disorders	1873-7994 (Electronic)	75		72-86	Kasdan A and Kiran S	https://pubmed.ncbi.nlm.nih.gov/30031236/	eng		United States		RAYYAN-INCLUSION: {"Vittoria"=>"Excluded", "Alessandra"=>"Excluded"}		Aphasia/*psychology;Female;Humans;Male;Memory/*physiology;Middle Aged;*Music;*Singing;Speech/*physiology;Speech Production Measurement/methods;Aphasia;Music	30031236
rayyan-827481632	The effects of choral singing on communication impairments in acquired brain injury: A systematic review.	2020	5		International journal of language & communication disorders	1460-6984 (Electronic)	55	3	303-319	Monroe P and Halaki M and Kumfor F and Ballard KJ	https://pubmed.ncbi.nlm.nih.gov/32096327/	eng		United States		RAYYAN-INCLUSION: {"Vittoria"=>"Excluded", "Alessandra"=>"Excluded"}		Art Therapy/*methods;Brain Injuries/*complications;Communication Disorders/etiology/*rehabilitation;Humans;Music Therapy/*methods;*Singing;Treatment Outcome;Brain;Brain Injuries	32096327
rayyan-827481633	Augmenting melodic intonation therapy with non-invasive brain stimulation to treat impaired left-hemisphere function: two case studies.	2014			Frontiers in psychology	1664-1078 (Print)	5		37	Al-Janabi S and Nickels LA and Sowman PF and Burianová H and Merrett DL and Thompson WF	https://pubmed.ncbi.nlm.nih.gov/24550864/	eng				RAYYAN-INCLUSION: {"Vittoria"=>"Excluded", "Alessandra"=>"Excluded"}		Brain	24550864	PMC3912988
rayyan-827481634	A domain-general perspective on the role of the basal ganglia in language and music: Benefits of music therapy for the treatment of aphasia.	2020	7		Brain and language	1090-2155 (Electronic)	206		104811	Shi ER and Zhang Q	https://pubmed.ncbi.nlm.nih.gov/32442810/	eng		Netherlands		RAYYAN-INCLUSION: {"Vittoria"=>"Excluded", "Alessandra"=>"Excluded"}		Aphasia/diagnostic imaging/*psychology/*therapy;Basal Ganglia/diagnostic imaging/*physiology;Female;Humans;*Language;Male;Music/psychology;Music Therapy/*methods;Speech Therapy/methods;Treatment Outcome;Music Therapy;Aphasia;Music	32442810
rayyan-827481635	Exploring the efficacy of melodic intonation therapy with Broca's aphasia in Arabic.	2018	5	31	The South African journal of communication disorders = Die Suid-Afrikaanse tydskrif vir Kommunikasieafwykings	2225-4765 (Electronic)	65	1	e1-e8	Al-Shdifat KG and Sarsak J and Ghareeb FA	https://pubmed.ncbi.nlm.nih.gov/29943587/	eng				RAYYAN-INCLUSION: {"Vittoria"=>"Excluded", "Alessandra"=>"Excluded"}		Aged;Aphasia, Broca/*therapy;Generalization, Psychological;Humans;*Language;Male;Quality of Life;Speech;Speech Therapy/*methods;Arabs;Aphasia	29943587	PMC6018128
rayyan-827481636	The therapeutic effect of neurologic music therapy and speech language therapy in post-stroke aphasic patients.	2013	8		Annals of rehabilitation medicine	2234-0645 (Print)	37	4	556-62	Lim KB and Kim YK and Lee HJ and Yoo J and Hwang JY and Kim JA and Kim SK	https://pubmed.ncbi.nlm.nih.gov/24020037/	eng				RAYYAN-INCLUSION: {"Vittoria"=>"Excluded", "Alessandra"=>"Excluded"}		Music Therapy;Speech Therapy	24020037	PMC3764351
rayyan-827481637		2019	5	22						Williams D and Campbell K	https://pubmed.ncbi.nlm.nih.gov/33939349/	eng		Ottawa (ON)		RAYYAN-INCLUSION: {"Vittoria"=>"Excluded", "Alessandra"=>"Excluded"}			33939349
rayyan-827481638	Singing for people with aphasia (SPA): a protocol for a pilot randomised controlled trial of a group singing intervention to improve well-being.	2018	9	10	BMJ open	2044-6055 (Electronic)	8	9	e025167	Tarrant M and Carter M and Dean SG and Taylor RS and Warren FC and Spencer A and Adamson J and Landa P and Code C and Calitri R	https://pubmed.ncbi.nlm.nih.gov/30206095/	eng				RAYYAN-INCLUSION: {"Vittoria"=>"Excluded", "Alessandra"=>"Excluded"}		Aphasia/etiology/*rehabilitation;Cost-Benefit Analysis;Humans;Outcome Assessment, Health Care;Pilot Projects;Quality of Life;Randomized Controlled Trials as Topic;*Singing;*Speech Therapy;Stroke/*complications;Surveys and Questionnaires;Aphasia;Singing	30206095	PMC6144319
rayyan-827481639	[Music and brain (II): evidence of musical training in the brain].	2011	12	16	Revista de neurologia	1576-6578 (Electronic)	53	12	739-46	Soria-Urios G and Duque P and García-Moreno JM	https://pubmed.ncbi.nlm.nih.gov/22127661/	spa		Spain		RAYYAN-INCLUSION: {"Vittoria"=>"Excluded", "Alessandra"=>"Excluded"}		Aphasia/therapy;Autistic Disorder/therapy;Brain/anatomy & histology/*physiology;Dementia/therapy;Humans;Mental Disorders/therapy;Motor Skills/*physiology;*Music;Music Therapy;Neuronal Plasticity/*physiology;Brain;Music	22127661
rayyan-827481640	Effects of Five-Element Music on Language Recovery in Patients with Poststroke Aphasia: A Systematic Review and Meta-Analysis.	2019	10		Journal of alternative and complementary medicine (New York, N.Y.)	1557-7708 (Electronic)	25	10	993-1004	Yang Y and Fang YY and Gao J and Geng GL	https://pubmed.ncbi.nlm.nih.gov/31298550/	eng		United States		RAYYAN-INCLUSION: {"Vittoria"=>"Excluded", "Alessandra"=>"Excluded"}		Aged;Aphasia/etiology/*therapy;China;Female;Humans;Male;Middle Aged;Music Therapy/*methods;Stroke/complications;Stroke Rehabilitation/*methods	31298550
rayyan-827481641	The Combination of Rhythm and Pitch Can Account for the Beneficial Effect of Melodic Intonation Therapy on Connected Speech Improvements in Broca's Aphasia.	2014			Frontiers in human neuroscience	1662-5161 (Print)	8		592	Zumbansen A and Peretz I and Hébert S	https://pubmed.ncbi.nlm.nih.gov/25157222/	eng				RAYYAN-INCLUSION: {"Vittoria"=>"Excluded", "Alessandra"=>"Excluded"}		Aphasia;Speech	25157222	PMC4127945
rayyan-827481642	The impact of music therapy on language functioning in dementia.	2000			Journal of music therapy	0022-2917 (Print)	37	3	183-95	Brotons M and Koger SM	https://pubmed.ncbi.nlm.nih.gov/10990596/	eng		England		RAYYAN-INCLUSION: {"Vittoria"=>"Excluded", "Alessandra"=>"Excluded"}		Aged;Aged, 80 and over;Alzheimer Disease/therapy;Analysis of Variance;Dementia/complications/*therapy;Female;Homes for the Aged;Humans;*Inpatients;Language Disorders/etiology/*therapy;Language Tests;Male;Music Therapy/*methods;Nursing Homes;Oregon;*Speech;Treatment Outcome;Music Therapy;Dementia	10990596
rayyan-827481643	Cognitive and neural mechanisms underlying the mnemonic effect of songs after stroke.	2019			NeuroImage. Clinical	2213-1582 (Electronic)	24		101948	Leo V and Sihvonen AJ and Linnavalli T and Tervaniemi M and Laine M and Soinila S and Särkämö T	https://pubmed.ncbi.nlm.nih.gov/31419766/	eng				RAYYAN-INCLUSION: {"Vittoria"=>"Excluded", "Alessandra"=>"Excluded"}		Acoustic Stimulation/methods/psychology;Adult;Aged;Aphasia/*diagnostic imaging/psychology/rehabilitation;Auditory Perception/physiology;Cognition/*physiology;Female;Humans;Magnetic Resonance Imaging/methods;Male;Mental Recall/*physiology;Middle Aged;*Music/psychology;Neuropsychological Tests;*Reinforcement, Verbal;Stroke/*diagnostic imaging/psychology;Stroke Rehabilitation/methods;Music;Cognition…	31419766	PMC6706631
rayyan-827481644	Multisensory stimulation in stroke rehabilitation.	2012			Frontiers in human neuroscience	1662-5161 (Electronic)	6		60	Johansson BB	https://pubmed.ncbi.nlm.nih.gov/22509159/	eng				RAYYAN-INCLUSION: {"Vittoria"=>"Excluded", "Alessandra"=>"Excluded"}		Stroke	22509159	PMC3321650
rayyan-827481645	Protocol evaluation for effective music therapy for persons with nonfluent aphasia.	2008	11		Topics in stroke rehabilitation	1074-9357 (Print)	15	6	555-69	Kim M and Tomaino CM	https://pubmed.ncbi.nlm.nih.gov/19158063/	eng		England		RAYYAN-INCLUSION: {"Vittoria"=>"Excluded", "Alessandra"=>"Excluded"}		Aged;Aged, 80 and over;Aphasia, Broca/*rehabilitation/*therapy;Female;Humans;Male;Middle Aged;Music;Music Therapy/*methods;Speech;Stroke/therapy;Stroke Rehabilitation;Treatment Outcome;Videotape Recording;Music Therapy	19158063
rayyan-827481646	Choral singing therapy following stroke or Parkinson's disease: an exploration of participants' experiences.	2016			Disability and rehabilitation	1464-5165 (Electronic)	38	10	952-62	Fogg-Rogers L and Buetow S and Talmage A and McCann CM and Leão SH and Tippett L and Leung J and McPherson KM and Purdy SC	https://pubmed.ncbi.nlm.nih.gov/26200449/	eng		England		RAYYAN-INCLUSION: {"Vittoria"=>"Excluded", "Alessandra"=>"Excluded"}		Adult;Aged;Aphasia/complications/*therapy;Dysarthria/complications/*therapy;Female;Humans;Male;Middle Aged;*Music Therapy;Outcome and Process Assessment, Health Care;Parkinson Disease/complications/*rehabilitation;Personal Satisfaction;Qualitative Research;Quality of Life;Self Care;*Singing;Stroke/complications;*Stroke Rehabilitation;Surveys and Questionnaires;Parkinson Disease;Stroke	26200449
rayyan-827481647	Rate and rhythm control strategies for apraxia of speech in nonfluent primary progressive aphasia.	2018	1		Dementia & neuropsychologia	1980-5764 (Print)	12	1	80-84	Beber BC and Berbert MCB and Grawer RS and Cardoso MCAF	https://pubmed.ncbi.nlm.nih.gov/29682238/	eng				RAYYAN-INCLUSION: {"Vittoria"=>"Included", "Alessandra"=>"Included"}		Aphasia;Speech	29682238	PMC5901254
rayyan-827481648	Non-invasive brain stimulation enhances the effects of melodic intonation therapy.	2011			Frontiers in psychology	1664-1078 (Electronic)	2		230	Vines BW and Norton AC and Schlaug G	https://pubmed.ncbi.nlm.nih.gov/21980313/	eng				RAYYAN-INCLUSION: {"Vittoria"=>"Excluded", "Alessandra"=>"Excluded"}		Brain	21980313	PMC3180169
rayyan-827481649	Arabic melodic and rhythmic therapy. A method of severe aphasia therapy.	2000	4		Neurosciences (Riyadh, Saudi Arabia)	1319-6138 (Print)	5	2	91-3	Jalled F and Skik H and Mrabet A	https://pubmed.ncbi.nlm.nih.gov/24276723/	eng		Saudi Arabia		RAYYAN-INCLUSION: {"Vittoria"=>"Excluded", "Alessandra"=>"Excluded"}		Arabs;Aphasia	24276723
rayyan-827481650	Effortful echolalia.	1998	2		Cortex; a journal devoted to the study of the nervous system and behavior	0010-9452 (Print)	34	1	67-82	Hadano K and Nakamura H and Hamanaka T	https://pubmed.ncbi.nlm.nih.gov/9533994/	eng		Italy		RAYYAN-INCLUSION: {"Vittoria"=>"Excluded", "Alessandra"=>"Excluded"}		Aged;Cerebral Infarction/complications/pathology/*psychology;Echolalia/etiology/pathology/*psychology;Female;Humans;Magnetic Resonance Imaging;Male;Memory/physiology;Middle Aged;Music;Neuropsychological Tests;Tomography, X-Ray Computed	9533994
rayyan-827481651	Insight into the neurophysiological processes of melodically intoned language with functional MRI.	2014	9		Brain and behavior	2162-3279 (Electronic)	4	5	615-25	Méndez Orellana CP and van de Sandt-Koenderman ME and Saliasi E and van der Meulen I and Klip S and van der Lugt A and Smits M	https://pubmed.ncbi.nlm.nih.gov/25328839/	eng				RAYYAN-INCLUSION: {"Vittoria"=>"Excluded", "Alessandra"=>"Excluded"}		Adult;Brain/*physiology;Brain Mapping/methods;Female;Humans;Magnetic Resonance Imaging/methods;Male;Middle Aged;Speech/*physiology;Speech Perception/*physiology;Young Adult;Magnetic Resonance Imaging	25328839	PMC4107379
rayyan-827481652	Changes in Resting-State Connectivity following Melody-Based Therapy in a Patient with Aphasia.	2018			Neural plasticity	1687-5443 (Electronic)	2018		6214095	Bitan T and Simic T and Saverino C and Jones C and Glazer J and Collela B and Wiseman-Hakes C and Green R and Rochon E	https://pubmed.ncbi.nlm.nih.gov/29796017/	eng				RAYYAN-INCLUSION: {"Vittoria"=>"Excluded", "Alessandra"=>"Excluded"}		Aphasia/etiology/*physiopathology/*therapy;Brain/*physiopathology;Brain Injuries/*complications;Brain Mapping;Female;Functional Laterality;Humans;Language Therapy/*methods;Magnetic Resonance Imaging;Middle Aged;*Music Therapy;Neural Pathways/physiopathology;*Neuronal Plasticity;Neuropsychological Tests;Treatment Outcome;Aphasia	29796017	PMC5896238
rayyan-827481653	REHABILITATING LANGUAGE DISORDERS BY IMPROVING SEQUENTIAL PROCESSING: A REVIEW.	2013			The journal of macrotrends in health and medicine	2332-7626 (Print)	1	1	41-57	Daltrozzo J and Conway CM and Smith GNL	https://pubmed.ncbi.nlm.nih.gov/31157288/	eng				RAYYAN-INCLUSION: {"Vittoria"=>"Excluded", "Alessandra"=>"Excluded"}			31157288	PMC6544446
rayyan-827481654	Pragmatics: right brain communication.	1996	6		Axone (Dartmouth, N.S.)	0834-7824 (Print)	17	4	81-5	Boss BJ	https://pubmed.ncbi.nlm.nih.gov/8716942/	eng		Canada		RAYYAN-INCLUSION: {"Vittoria"=>"Excluded", "Alessandra"=>"Excluded"}		Aged;Aphasia/etiology/*nursing/physiopathology;Cerebrovascular Disorders/complications;*Communication;Female;*Functional Laterality;Humans;Nursing Assessment;Patient Care Planning;Brain	8716942
rayyan-827481655	23-Year-Old Female With Right-Sided Weakness and Aphasia.	2021	6		Mayo Clinic proceedings	1942-5546 (Electronic)	96	6	1634-1638	Saunders H and Melody M and Chirila R	https://pubmed.ncbi.nlm.nih.gov/34088421/	eng		England		RAYYAN-INCLUSION: {"Vittoria"=>"Excluded", "Alessandra"=>"Excluded"}		Aphasia/*etiology;Female;Foramen Ovale, Patent/complications/diagnosis/surgery;Humans;Ischemic Stroke/complications/*diagnosis/pathology/therapy;Muscle Weakness/*etiology/pathology;Tissue Plasminogen Activator/administration & dosage/therapeutic use;Young Adult;Aphasia	34088421
rayyan-827481656	The effects of modified melodic intonation therapy on nonfluent aphasia: a pilot study.	2012	10		Journal of speech, language, and hearing research : JSLHR	1558-9102 (Electronic)	55	5	1463-71	Conklyn D and Novak E and Boissy A and Bethoux F and Chemali K	https://pubmed.ncbi.nlm.nih.gov/22411278/	eng		United States		RAYYAN-INCLUSION: {"Vittoria"=>"Excluded", "Alessandra"=>"Excluded"}		Adult;Aged;Aphasia, Broca/etiology/*rehabilitation;Female;Humans;Inpatients;Male;Middle Aged;*Music;Pilot Projects;Speech Therapy/*methods;Stroke/complications;*Stroke Rehabilitation;Treatment Outcome;*Voice Quality;Aphasia	22411278
rayyan-827481657	Musical and linguistic syntactic processing in agrammatic aphasia: An ERP study.	2022	5		Journal of neurolinguistics	0911-6044 (Print)	62			Chiappetta B and Patel AD and Thompson CK	https://pubmed.ncbi.nlm.nih.gov/35002061/	eng				RAYYAN-INCLUSION: {"Vittoria"=>"Excluded", "Alessandra"=>"Excluded"}		Aphasia;Music	35002061	PMC8740885
rayyan-827481658	[Melodic Intonation Therapy].	1992	5		Revue de l'infirmiere	1293-8505 (Print)	42	9	53-6	Sonnette C	https://pubmed.ncbi.nlm.nih.gov/1514008/	fre		France		RAYYAN-INCLUSION: {"Vittoria"=>"Excluded", "Alessandra"=>"Excluded"}		Aphasia/*therapy;Humans;*Music;Speech Therapy/*methods	1514008
rayyan-827481659	Emerging Limb Rehabilitation Therapy After Post-stroke Motor Recovery.	2022			Frontiers in aging neuroscience	1663-4365 (Print)	14		863379	Xiong F and Liao X and Xiao J and Bai X and Huang J and Zhang B and Li F and Li P	https://pubmed.ncbi.nlm.nih.gov/35401147/	eng				RAYYAN-INCLUSION: {"Vittoria"=>"Excluded", "Alessandra"=>"Excluded"}		Stroke	35401147	PMC8984121
rayyan-827481660	Short- and long-term rhythmic interventions: perspectives for language rehabilitation.	2015	3		Annals of the New York Academy of Sciences	1749-6632 (Electronic)	1337		32-9	Schön D and Tillmann B	https://pubmed.ncbi.nlm.nih.gov/25773614/	eng		United States		RAYYAN-INCLUSION: {"Vittoria"=>"Excluded", "Alessandra"=>"Excluded"}		Acoustic Stimulation/*methods;Aphasia/physiopathology/rehabilitation;Attention;Auditory Perception/physiology;Child;Deafness/physiopathology/rehabilitation;Dyslexia/physiopathology/*rehabilitation;Humans;*Language;Linguistics;*Music;Music Therapy/*methods;Pattern Recognition, Physiological/*physiology;Reading;Speech;Speech Perception/physiology;Time Factors	25773614
rayyan-827481661	Espousing melodic intonation therapy in aphasia rehabilitation: a case study.	1979			International journal of rehabilitation research. Internationale Zeitschrift fur Rehabilitationsforschung. Revue internationale de recherches de readaptation	0342-5282 (Print)	2	3	333-42	Goldfarb R and Bader E	https://pubmed.ncbi.nlm.nih.gov/541150/	eng		England		RAYYAN-INCLUSION: {"Vittoria"=>"Excluded", "Alessandra"=>"Excluded"}		Aphasia/*rehabilitation;Aphasia, Broca/rehabilitation;Aphasia, Wernicke/rehabilitation;Humans;Male;Middle Aged;*Music Therapy/methods;Aphasia	541150
rayyan-827481662	Encoding of human action in Broca's area.	2009	7		Brain : a journal of neurology	1460-2156 (Electronic)	132		1980-8	Fazio P and Cantagallo A and Craighero L and D'Ausilio A and Roy AC and Pozzo T and Calzolari F and Granieri E and Fadiga L	https://pubmed.ncbi.nlm.nih.gov/19443630/	eng		England		RAYYAN-INCLUSION: {"Vittoria"=>"Excluded", "Alessandra"=>"Excluded"}		Adult;Aphasia, Broca/pathology/physiopathology/*psychology;Brain/pathology;Brain Mapping/methods;*Comprehension;Female;Frontal Lobe/*physiopathology;Humans;*Language;Magnetic Resonance Imaging/methods;Male;Middle Aged;Neuropsychological Tests;Photic Stimulation/methods;Humanities;Humanism;Frontal Lobe	19443630
rayyan-827481663	5-year course of therapy-induced recovery in chronic non-fluent aphasia - Three single cases.	2020	11		Cortex; a journal devoted to the study of the nervous system and behavior	1973-8102 (Electronic)	132		147-165	Jungblut M and Mais C and Huber W and Binkofski FC and Schüppen A	https://pubmed.ncbi.nlm.nih.gov/32987239/	eng		Italy		RAYYAN-INCLUSION: {"Vittoria"=>"Excluded", "Alessandra"=>"Excluded"}		*Aphasia;*Apraxias;Humans;Language;Magnetic Resonance Imaging;Speech;Aphasia	32987239
rayyan-827481664	Recovery from nonfluent aphasia after melodic intonation therapy: a PET study.	1996	12		Neurology	0028-3878 (Print)	47	6	1504-11	Belin P and Van Eeckhout P and Zilbovicius M and Remy P and François C and Guillaume S and Chain F and Rancurel G and Samson Y	https://pubmed.ncbi.nlm.nih.gov/8960735/	eng		United States		RAYYAN-INCLUSION: {"Vittoria"=>"Excluded", "Alessandra"=>"Excluded"}		Adult;Aphasia/*diagnostic imaging/*therapy;Brain/diagnostic imaging;Humans;Middle Aged;*Music Therapy;Tomography, Emission-Computed;Aphasia	8960735
rayyan-827481665	Music intonation therapy is effective for speech output in a patient with non-fluent aphasia in a chronic stage.	2021	5		Psychogeriatrics : the official journal of the Japanese Psychogeriatric Society	1479-8301 (Electronic)	21	3	430-433	Hatayama Y and Yamaguchi S and Kumai K and Takada J and Akanuma K and Meguro K	https://pubmed.ncbi.nlm.nih.gov/33594749/	eng		England		RAYYAN-INCLUSION: {"Vittoria"=>"Excluded", "Alessandra"=>"Excluded"}		*Aphasia;Humans;*Music;Speech;Music;Aphasia	33594749
rayyan-827481666	How to engage the right brain hemisphere in aphasics without even singing: evidence for two paths of speech recovery.	2013			Frontiers in human neuroscience	1662-5161 (Print)	7		35	Stahl B and Henseler I and Turner R and Geyer S and Kotz SA	https://pubmed.ncbi.nlm.nih.gov/23450277/	eng				RAYYAN-INCLUSION: {"Vittoria"=>"Excluded", "Alessandra"=>"Excluded"}		Brain;Speech	23450277	PMC3583105
rayyan-827481667	Creating psychological connections between intervention recipients: development and focus group evaluation of a group singing session for people with aphasia.	2016	2	23	BMJ open	2044-6055 (Electronic)	6	2	e009652	Tarrant M and Warmoth K and Code C and Dean S and Goodwin VA and Stein K and Sugavanam T	https://pubmed.ncbi.nlm.nih.gov/26908519/	eng				RAYYAN-INCLUSION: {"Vittoria"=>"Excluded", "Alessandra"=>"Excluded"}		Aphasia/etiology/*psychology;England;Female;Focus Groups;*Group Processes;Humans;Interpersonal Relations;Interviews as Topic;Male;Middle Aged;*Singing;*Social Identification;Stroke/*complications;Survivors;Aphasia	26908519	PMC4769399
rayyan-827481668	[Music Processing in the Brain: Neuropsychological Approach Through Findings of Patients with Amusia].	2017	6		Brain and nerve = Shinkei kenkyu no shinpo	1881-6096 (Print)	69	6	615-627	Satoh M	https://pubmed.ncbi.nlm.nih.gov/28596464/	jpn		Japan		RAYYAN-INCLUSION: {"Vittoria"=>"Excluded", "Alessandra"=>"Excluded"}		Auditory Perceptual Disorders/*physiopathology/psychology;Brain/*physiopathology;Humans;Models, Psychological;*Music;Reward;Brain;Music	28596464
rayyan-827481669	CT scan lesion localization and response to melodic intonation therapy with nonfluent aphasia cases.	1985	6		Cortex; a journal devoted to the study of the nervous system and behavior	0010-9452 (Print)	21	2	203-23	Naeser MA and Helm-Estabrooks N	https://pubmed.ncbi.nlm.nih.gov/4028738/	eng		Italy		RAYYAN-INCLUSION: {"Vittoria"=>"Excluded", "Alessandra"=>"Excluded"}		Adult;Aged;Aphasia/*therapy;Aphasia, Broca/diagnostic imaging/pathology/*therapy;Cerebral Cortex/*pathology;Humans;Middle Aged;Music Therapy;Retrospective Studies;Tomography, X-Ray Computed;Aphasia	4028738
rayyan-827481670	Acquired apraxia of speech: the effects of repeated practice and rate/rhythm control treatments on sound production accuracy.	2012	5		American journal of speech-language pathology	1558-9110 (Electronic)	21	2	S5-27	Wambaugh JL and Nessler C and Cameron R and Mauszycki SC	https://pubmed.ncbi.nlm.nih.gov/22230177/	eng		United States		RAYYAN-INCLUSION: {"Vittoria"=>"Excluded", "Alessandra"=>"Excluded"}		Adult;Aphasia, Broca/diagnosis/etiology/therapy;Apraxias/diagnosis/etiology/*therapy;Chronic Disease;Female;Humans;Male;Middle Aged;Speech/physiology;Speech Disorders/diagnosis/etiology/*therapy;Speech Production Measurement/*methods;Speech-Language Pathology/*methods;Stroke/complications;Treatment Outcome;Speech	22230177
rayyan-827481671	Aphasia rehabilitation resulting from melodic intonation therapy.	1974	12		Cortex; a journal devoted to the study of the nervous system and behavior	0010-9452 (Print)	10	4	303-16	Sparks R and Helm N and Albert M	https://pubmed.ncbi.nlm.nih.gov/4452250/	eng		Italy		RAYYAN-INCLUSION: {"Vittoria"=>"Excluded", "Alessandra"=>"Excluded"}		Aphasia/*rehabilitation;Humans;*Language;Music Therapy/*methods;Speech Therapy;Aphasia	4452250
rayyan-827481672	Neurological Music Therapy Rebuilds Structural Connectome after Traumatic Brain Injury: Secondary Analysis from a Randomized Controlled Trial.	2022	4	14	Journal of clinical medicine	2077-0383 (Print)	11	8		Sihvonen AJ and Siponkoski ST and Martínez-Molina N and Laitinen S and Holma M and Ahlfors M and Kuusela L and Pekkola J and Koskinen S and Särkämö T	https://pubmed.ncbi.nlm.nih.gov/35456277/	eng				RAYYAN-INCLUSION: {"Vittoria"=>"Excluded", "Alessandra"=>"Excluded"}		Brain;Music Therapy;Music	35456277	PMC9032739
rayyan-827481673	Selective impairments in components of affective prosody in neurologically impaired individuals.	2018	7		Brain and cognition	1090-2147 (Electronic)	124		29-36	Wright A and Saxena S and Sheppard SM and Hillis AE	https://pubmed.ncbi.nlm.nih.gov/29723680/	eng				RAYYAN-INCLUSION: {"Vittoria"=>"Excluded", "Alessandra"=>"Excluded"}		Adult;*Affect;Aged;Amygdala/physiopathology;Cerebral Cortex/physiopathology;Cerebral Infarction/*diagnosis/physiopathology/psychology;Dominance, Cerebral/physiology;Female;Frontal Lobe/physiopathology;Frontotemporal Dementia/*diagnosis/physiopathology/psychology;Humans;Male;Mental Status Schedule;Middle Aged;Parietal Lobe/physiopathology;Social Communication Disorder/*diagnosis/physiopathology/ps…	29723680	PMC6487306
rayyan-827481674	Rhythm in disguise: why singing may not hold the key to recovery from aphasia.	2011	10		Brain : a journal of neurology	1460-2156 (Electronic)	134		3083-93	Stahl B and Kotz SA and Henseler I and Turner R and Geyer S	https://pubmed.ncbi.nlm.nih.gov/21948939/	eng				RAYYAN-INCLUSION: {"Vittoria"=>"Excluded", "Alessandra"=>"Excluded"}		Adult;Aged;Aged, 80 and over;Aphasia, Broca/*physiopathology/rehabilitation;Female;Humans;Male;Middle Aged;*Music;Phonetics;Speech/*physiology;Speech Production Measurement;*Voice;Aphasia	21948939	PMC3187543
rayyan-827481675	Melodic intonation in the rehabilitation of Romanian aphasics with bucco-lingual apraxia.	1992	4		Romanian journal of neurology and psychiatry = Revue roumaine de neurologie et psychiatrie	1017-5644 (Print)	30	2	99-113	Popovici M and Mihăilescu L	https://pubmed.ncbi.nlm.nih.gov/1520605/	eng		Romania		RAYYAN-INCLUSION: {"Vittoria"=>"Excluded", "Alessandra"=>"Excluded"}		Adolescent;Adult;Aged;Aphasia, Broca/epidemiology/*rehabilitation;Apraxias/epidemiology/*rehabilitation;Chi-Square Distribution;Evaluation Studies as Topic;Female;Humans;Male;Middle Aged;Romania/epidemiology;Speech Therapy/*methods/statistics & numerical data	1520605
rayyan-827481676	From singing to speaking: facilitating recovery from nonfluent aphasia.	2010	9		Future neurology	1479-6708 (Print)	5	5	657-665	Schlaug G and Norton A and Marchina S and Zipse L and Wan CY	https://pubmed.ncbi.nlm.nih.gov/21088709/	eng				RAYYAN-INCLUSION: {"Vittoria"=>"Excluded", "Alessandra"=>"Excluded"}		Aphasia	21088709	PMC2982746
rayyan-827481677	Neuroanatomical correlates of speech and singing production in chronic post-stroke aphasia.	2022			Brain communications	2632-1297 (Electronic)	4	1	fcac001	Martínez-Molina N and Siponkoski ST and Pitkäniemi A and Moisseinen N and Kuusela L and Pekkola J and Laitinen S and Särkämö ER and Melkas S and Kleber B and Schlaug G and Sihvonen A and Särkämö T	https://pubmed.ncbi.nlm.nih.gov/35174327/	eng				RAYYAN-INCLUSION: {"Vittoria"=>"Excluded", "Alessandra"=>"Excluded"}		Aphasia;Stroke;Speech	35174327	PMC8842683
rayyan-827481678	The effect of music therapy on language recovery in patients with aphasia after stroke: a systematic review and meta-analysis.	2022	2		Neurological sciences : official journal of the Italian Neurological Society and of the Italian Society of Clinical Neurophysiology	1590-3478 (Electronic)	43	2	863-872	Liu Q and Li W and Yin Y and Zhao Z and Yang Y and Zhao Y and Tan Y and Yu J	https://pubmed.ncbi.nlm.nih.gov/34816318/	eng		Italy		RAYYAN-INCLUSION: {"Vittoria"=>"Excluded", "Alessandra"=>"Excluded"}		*Aphasia/etiology/therapy;Comprehension;Humans;Language;*Music Therapy;*Stroke/complications/therapy;Music Therapy;Stroke;Aphasia	34816318
rayyan-827481679	Post-stroke enriched auditory environment induces structural connectome plasticity: secondary analysis from a randomized controlled trial.	2022	3	29	Brain imaging and behavior	1931-7565 (Electronic)				Sihvonen AJ and Soinila S and Särkämö T	https://pubmed.ncbi.nlm.nih.gov/35352235/	eng		United States		RAYYAN-INCLUSION: {"Vittoria"=>"Excluded", "Alessandra"=>"Excluded"}		Stroke	35352235
rayyan-827481680	Foreign accent syndrome: a multimodal mapping study.	2013	1		Cortex; a journal devoted to the study of the nervous system and behavior	1973-8102 (Electronic)	49	1	18-39	Tomasino B and Marin D and Maieron M and Ius T and Budai R and Fabbro F and Skrap M	https://pubmed.ncbi.nlm.nih.gov/22130092/	eng		Italy		RAYYAN-INCLUSION: {"Vittoria"=>"Excluded", "Alessandra"=>"Excluded"}		Brain Mapping;Brain Neoplasms/complications/pathology/*physiopathology;Female;Frontal Lobe/pathology/*physiopathology;Functional Neuroimaging;Humans;Magnetic Resonance Imaging;Middle Aged;Nerve Net/pathology/physiopathology;Neuropsychological Tests;Speech Disorders/etiology/pathology/*physiopathology;Emigrants and Immigrants	22130092
rayyan-827481681	Method: melodic intonation therapy for aphasia.	1976	8		The Journal of speech and hearing disorders	0022-4677 (Print)	41	3	287-97	Sparks RW and Holland AL	https://pubmed.ncbi.nlm.nih.gov/950787/	eng		United States		RAYYAN-INCLUSION: {"Vittoria"=>"Excluded", "Alessandra"=>"Excluded"}		Aphasia/*rehabilitation;Humans;Language;*Music;Speech Therapy/*methods;Aphasia	950787
rayyan-827481682	[Current status of aphasia therapy].	1986	4		Fortschritte der Neurologie-Psychiatrie	0720-4299 (Print)	54	4	119-37	Lang C and von Stockert TR	https://pubmed.ncbi.nlm.nih.gov/2423425/	ger		Germany		RAYYAN-INCLUSION: {"Vittoria"=>"Excluded", "Alessandra"=>"Excluded"}		Agraphia/therapy;Aphasia/diagnosis/*therapy;Aphasia, Broca/therapy;Aphasia, Wernicke/therapy;Combined Modality Therapy;Dyslexia, Acquired/therapy;Follow-Up Studies;Humans;Phonetics;Semantics;Social Environment;Speech Therapy/methods;Aphasia	2423425
rayyan-827481683	Making non-fluent aphasics speak: sing along!	2006	10		Brain : a journal of neurology	1460-2156 (Electronic)	129		2571-84	Racette A and Bard C and Peretz I	https://pubmed.ncbi.nlm.nih.gov/16959816/	eng		England		RAYYAN-INCLUSION: {"Vittoria"=>"Excluded", "Alessandra"=>"Excluded"}		Adult;Aged;Aphasia/psychology/*therapy;Female;Humans;Male;Memory;Middle Aged;Music Therapy/*methods;Phonation;Phonetics;Speech Intelligibility;Speech Production Measurement;Speech Therapy/*methods;Voice Quality	16959816
rayyan-827481684	Facing the music: three issues in current research on singing and aphasia.	2014			Frontiers in psychology	1664-1078 (Print)	5		1033	Stahl B and Kotz SA	https://pubmed.ncbi.nlm.nih.gov/25295017/	eng				RAYYAN-INCLUSION: {"Vittoria"=>"Excluded", "Alessandra"=>"Excluded"}		Aphasia	25295017	PMC4172097
rayyan-827481685	The efficacy of a directed rhythmic-melodic voice training in the treatment of chronic non-fluent aphasia-Behavioral and imaging results.	2022	5	23	Journal of neurology	1432-1459 (Electronic)				Jungblut M and Mais C and Binkofski FC and Schüppen A	https://pubmed.ncbi.nlm.nih.gov/35604466/	eng		Germany		RAYYAN-INCLUSION: {"Vittoria"=>"Excluded", "Alessandra"=>"Excluded"}			35604466
rayyan-827481686	Aphasia; a multidisciplinary approach.	1970			European neurology	0014-3022 (Print)	3	1	50-62	Botez MI	https://pubmed.ncbi.nlm.nih.gov/5434739/	eng		Switzerland		RAYYAN-INCLUSION: {"Vittoria"=>"Excluded", "Alessandra"=>"Excluded"}		Adult;Aphasia/*rehabilitation;Humans;Learning;Male;Mathematics;Music;Neurologic Examination;Problem Solving;Psychological Tests;Reading;Speech;Time Factors;Writing;Aphasia	5434739
rayyan-827481687	Singing therapy can be effective for a patient with severe nonfluent aphasia.	2012	3		International journal of rehabilitation research. Internationale Zeitschrift fur Rehabilitationsforschung. Revue internationale de recherches de readaptation	1473-5660 (Electronic)	35	1	78-81	Yamaguchi S and Akanuma K and Hatayama Y and Otera M and Meguro K	https://pubmed.ncbi.nlm.nih.gov/22274592/	eng		England		RAYYAN-INCLUSION: {"Vittoria"=>"Excluded", "Alessandra"=>"Excluded"}		Aged;Aphasia, Broca/*rehabilitation;Cerebral Infarction/diagnosis;Female;Humans;Magnetic Resonance Imaging;Music Therapy/*methods;Speech Therapy;Aphasia	22274592
rayyan-827481688	Paving the way for speech: voice-training-induced plasticity in chronic aphasia and apraxia of speech--three single cases.	2014			Neural plasticity	1687-5443 (Electronic)	2014		841982	Jungblut M and Huber W and Mais C and Schnitker R	https://pubmed.ncbi.nlm.nih.gov/24977055/	eng				RAYYAN-INCLUSION: {"Vittoria"=>"Excluded", "Alessandra"=>"Excluded"}		Acoustic Stimulation;Adult;Aphasia/*rehabilitation;Chronic Disease;Female;Humans;Image Processing, Computer-Assisted;Magnetic Resonance Imaging;Male;Middle Aged;Music;Neuronal Plasticity/*physiology;Neuropsychological Tests;Speech Disorders/*rehabilitation;*Voice Training;Speech	24977055	PMC4058170
rayyan-827481689	Assessing the treatment effects in apraxia of speech: introduction and evaluation of the Modified Diadochokinesis Test.	2012	7		International journal of language & communication disorders	1460-6984 (Electronic)	47	4	427-36	Hurkmans J and Jonkers R and Boonstra AM and Stewart RE and Reinders-Messelink HA	https://pubmed.ncbi.nlm.nih.gov/22788228/	eng		United States		RAYYAN-INCLUSION: {"Vittoria"=>"Excluded", "Alessandra"=>"Excluded"}		Adult;Aged;Aphasia/physiopathology/rehabilitation;Apraxias/physiopathology/*rehabilitation;Dysarthria/physiopathology/rehabilitation;Female;Humans;Male;Middle Aged;Psychometrics/methods/standards;Recovery of Function/physiology;Reproducibility of Results;Speech/physiology;Speech Articulation Tests/*methods/*standards;Speech Therapy/*methods/*standards;Treatment Outcome;Vocal Cords/physiopathology	22788228
rayyan-827481690	Melodic intonation therapy in the verbal decoding of aphasics.	1995	1		Romanian journal of neurology and psychiatry = Revue roumaine de neurologie et psychiatrie	1017-5644 (Print)	33	1	57-97	Popovici M	https://pubmed.ncbi.nlm.nih.gov/7547372/	eng		Romania		RAYYAN-INCLUSION: {"Vittoria"=>"Excluded", "Alessandra"=>"Excluded"}		Adolescent;Adult;Aged;Aged, 80 and over;Anomia/*rehabilitation;Aphasia, Broca/*rehabilitation;Aphasia, Wernicke/*rehabilitation;Female;Humans;Male;Mental Recall;Middle Aged;*Music Therapy;*Speech Perception;*Speech Therapy;Treatment Outcome;Verbal Learning	7547372
rayyan-827481691	[Rhythmic-psychomotor music therapy. Directed therapy of child and adolescent development deviations].	1973			Sammlung zwangloser Abhandlungen aus dem Gebiete der Psychiatrie und Neurologie	0558-373X (Print)	44		1-112	Göllnitz G and Schulz-Wulf G	https://pubmed.ncbi.nlm.nih.gov/4130198/	ger		Germany		RAYYAN-INCLUSION: {"Vittoria"=>"Excluded", "Alessandra"=>"Excluded"}		Abreaction;Adolescent;Age Factors;Aphasia/therapy;Brain Damage, Chronic/therapy;Cerebral Palsy/therapy;Child;Child, Preschool;Dancing;Developmental Disabilities/diagnosis/*therapy;Female;Humans;Infant;Male;Methods;Motor Activity;*Music Therapy;Physical Therapy Modalities;Psychomotor Disorders/diagnosis/*therapy;Sex Factors;Stuttering/therapy;Thinking;Only Child;Music Therapy;Music	4130198
rayyan-827481692	Improved Neural Processing Efficiency in a Chronic Aphasia Patient Following Melodic Intonation Therapy: A Neuropsychological and Functional MRI Study.	2016			Frontiers in neurology	1664-2295 (Print)	7		148	Tabei KI and Satoh M and Nakano C and Ito A and Shimoji Y and Kida H and Sakuma H and Tomimoto H	https://pubmed.ncbi.nlm.nih.gov/27698650/	eng				RAYYAN-INCLUSION: {"Vittoria"=>"Excluded", "Alessandra"=>"Excluded"}		Magnetic Resonance Imaging	27698650	PMC5027199
rayyan-827481693	When right is all that is left: plasticity of right-hemisphere tracts in a young aphasic patient.	2012	4		Annals of the New York Academy of Sciences	1749-6632 (Electronic)	1252		237-45	Zipse L and Norton A and Marchina S and Schlaug G	https://pubmed.ncbi.nlm.nih.gov/22524365/	eng				RAYYAN-INCLUSION: {"Vittoria"=>"Excluded", "Alessandra"=>"Excluded"}		Adolescent;Aphasia, Broca/etiology/physiopathology/psychology/*therapy;Dominance, Cerebral/physiology;Female;Humans;Language;Magnetic Resonance Imaging;Music Therapy/*methods;Neuronal Plasticity/physiology;Speech;Stroke/complications	22524365	PMC3589758
rayyan-827481694	On: melodic intonation therapy for aphasia by R. W. Sparks and A. L. Holland.	1976	8		The Journal of speech and hearing disorders	0022-4677 (Print)	41	3	298-300	Berlin CI	https://pubmed.ncbi.nlm.nih.gov/950788/	eng		United States		RAYYAN-INCLUSION: {"Vittoria"=>"Excluded", "Alessandra"=>"Excluded"}		Aphasia/*rehabilitation;Dominance, Cerebral/*physiology;Humans;Music;Speech Therapy/*methods;Netherlands;Aphasia	950788
rayyan-827481695	Music therapy in frontal temporal dementia: a case report.	2012	8		Journal of the American Geriatrics Society	1532-5415 (Electronic)	60	8	1578-9	Raglio A and Bellandi D and Baiardi P and Gianotti M and Ubezio MC and Granieri E	https://pubmed.ncbi.nlm.nih.gov/22889022/	eng		United States		RAYYAN-INCLUSION: {"Vittoria"=>"Included", "Alessandra"=>"Included"}		Female;Frontotemporal Dementia/*therapy;Humans;Middle Aged;*Music Therapy;Music Therapy;Dementia;Music	22889022
rayyan-827481696	'Stroke a Chord': the effect of singing in a community choir on mood and social engagement for people living with aphasia following a stroke.	2013			NeuroRehabilitation	1878-6448 (Electronic)	32	4	929-41	Tamplin J and Baker FA and Jones B and Way A and Lee S	https://pubmed.ncbi.nlm.nih.gov/23867418/	eng		Netherlands		RAYYAN-INCLUSION: {"Vittoria"=>"Excluded", "Alessandra"=>"Excluded"}		Adult;Affect/*physiology;Aged;Aged, 80 and over;Aphasia/etiology/physiopathology/psychology/*therapy;Female;Humans;Male;Middle Aged;*Music Therapy;Residence Characteristics;*Singing;*Social Behavior;*Speech Therapy;Stroke/complications;Aphasia	23867418
rayyan-827481697	Central apnoea associated with subcortical haemorrhage in the left temporal lobe.	2010	3		Journal of neurology, neurosurgery, and psychiatry	1468-330X (Electronic)	81	3	299-301	Nezu T and Naganuma M and Shono Y and Toyoda K and Minematsu K	https://pubmed.ncbi.nlm.nih.gov/20185467/	eng		England		RAYYAN-INCLUSION: {"Vittoria"=>"Excluded", "Alessandra"=>"Excluded"}		Aged, 80 and over;Aphasia/diagnosis/physiopathology;Cerebral Hemorrhage/complications/*diagnosis;Diagnosis, Differential;Dominance, Cerebral/*physiology;Female;Humans;Regional Blood Flow/physiology;Sleep Apnea, Central/*diagnosis/physiopathology;Technetium Tc 99m Exametazime;*Temporal Lobe/blood supply;Tomography, Emission-Computed, Single-Photon;Tomography, X-Ray Computed;Temporal Lobe	20185467
rayyan-827481698	Intensive therapy induces contralateral white matter changes in chronic stroke patients with Broca's aphasia.	2014	9		Brain and language	1090-2155 (Electronic)	136		1-7	Wan CY and Zheng X and Marchina S and Norton A and Schlaug G	https://pubmed.ncbi.nlm.nih.gov/25041868/	eng				RAYYAN-INCLUSION: {"Vittoria"=>"Excluded", "Alessandra"=>"Excluded"}		Adult;Aged;Anisotropy;Aphasia, Broca/etiology/*pathology/physiopathology/*rehabilitation;Chronic Disease;Diffusion Tensor Imaging;Female;Frontal Lobe/pathology;Humans;Language Tests;Magnetic Resonance Imaging;Male;Middle Aged;*Speech Therapy;Stroke/*complications/pathology;Stroke Rehabilitation;Temporal Lobe/pathology;White Matter/*pathology;European Continental Ancestry Group;Stroke	25041868	PMC4425280
rayyan-827481699	Technology-aided recreation and communication opportunities for post-coma persons affected by lack of speech and extensive motor impairment.	2013	9		Research in developmental disabilities	1873-3379 (Electronic)	34	9	2959-66	Lancioni GE and Singh NN and O'Reilly MF and Sigafoos J and Buonocunto F and Sacco V and Navarro J and Lanzilotti C and D'Amico F and Sasanelli G and De Tommaso M and Megna M	https://pubmed.ncbi.nlm.nih.gov/23816631/	eng		United States		RAYYAN-INCLUSION: {"Vittoria"=>"Excluded", "Alessandra"=>"Excluded"}		Aphasia/rehabilitation;Apraxias/rehabilitation;Coma/*rehabilitation;Communication;*Communication Aids for Disabled;Communication Disorders/*rehabilitation;Consciousness;Equipment Design;Humans;Male;Middle Aged;*Music;Recreation Therapy/*methods;Stroke Rehabilitation;Subarachnoid Hemorrhage/rehabilitation;Telephone;*Text Messaging;Treatment Outcome;Acquired Immunodeficiency Syndrome;Coma	23816631
rayyan-827481700	Words in melody: an H(2)15O PET study of brain activation during singing and speaking.	2003	4	15	Neuroreport	0959-4965 (Print)	14	5	749-54	Jeffries KJ and Fritz JB and Braun AR	https://pubmed.ncbi.nlm.nih.gov/12692476/	eng		England		RAYYAN-INCLUSION: {"Vittoria"=>"Excluded", "Alessandra"=>"Excluded"}		Adult;Brain/*diagnostic imaging/*physiology;Brain Mapping;Female;Functional Laterality/physiology;Humans;Male;Middle Aged;*Music;Nerve Net/physiology;Oxygen Radioisotopes;Reference Values;Speech/*physiology;Tomography, Emission-Computed;Brain	12692476
rayyan-827481701	[A Case of Amusia Following Right Temporal Subcortical Hemorrhage].	2017	7		Brain and nerve = Shinkei kenkyu no shinpo	1881-6096 (Print)	69	7	862-867	Nagayoshi N and Arai T and Tanno M and Watanabe M and Suzuki T and Akasaki Y and Murayama Y	https://pubmed.ncbi.nlm.nih.gov/28740002/	jpn		Japan		RAYYAN-INCLUSION: {"Vittoria"=>"Excluded", "Alessandra"=>"Excluded"}		Aged;Aphasia/*etiology;Cerebral Hemorrhage/complications/*diagnostic imaging;Female;Humans;Magnetic Resonance Imaging;Music;Temporal Lobe/*diagnostic imaging	28740002
rayyan-827481702	The role of the cerebral hemispheres in music.	1977	7		Brain and language	0093-934X (Print)	4	3	403-31	Gates A and Bradshaw JL	https://pubmed.ncbi.nlm.nih.gov/332273/	eng		Netherlands		RAYYAN-INCLUSION: {"Vittoria"=>"Excluded", "Alessandra"=>"Excluded"}		Acoustic Stimulation;Aphasia/physiopathology;Dominance, Cerebral/*physiology;Dyslexia/physiopathology;Dyslexia, Acquired/physiopathology;Humans;*Music;Pitch Discrimination/physiology;Seizures/etiology;Speech/physiology;Time Perception/physiology;Music	332273
rayyan-827481703	A case of cortical deafness and loss of vestibular and somatosensory sensations caused by cerebrovascular lesions in bilateral primary auditory cortices, auditory radiations, and postcentral gyruses - complete loss of hearing despite normal DPOAE and ABR.	2015	4		Acta oto-laryngologica	1651-2251 (Electronic)	135	4	389-94	Kaga K and Shinjo Y and Enomoto C and Shindo M	https://pubmed.ncbi.nlm.nih.gov/25631671/	eng		England		RAYYAN-INCLUSION: {"Vittoria"=>"Excluded", "Alessandra"=>"Excluded"}		Adult;Articulation Disorders/etiology;*Auditory Cortex;Evoked Potentials, Auditory, Brain Stem;Hearing Loss, Central/diagnosis/*etiology/rehabilitation;Humans;Intracranial Aneurysm/*complications;Male;Otoacoustic Emissions, Spontaneous;Somatosensory Disorders/*etiology;Stroke/*complications;Vestibular Diseases/*etiology;Deafness	25631671
rayyan-827481704	A case of expressive-vocal amusia in a right-handed patient with left hemispheric cerebral infarction.	2016	3		Brain and cognition	1090-2147 (Electronic)	103		23-9	Uetsuki S and Kinoshita H and Takahashi R and Obata S and Kakigi T and Wada Y and Yokoyama K	https://pubmed.ncbi.nlm.nih.gov/26808450/	eng		United States		RAYYAN-INCLUSION: {"Vittoria"=>"Excluded", "Alessandra"=>"Excluded"}		Aphasia/*physiopathology/psychology;Brain Mapping;Cerebral Infarction/*physiopathology;Female;Functional Laterality/*physiology;Humans;Magnetic Resonance Imaging;Middle Aged;*Music;Neurologic Examination;Perceptual Disorders/*physiopathology/psychology;Pitch Discrimination/*physiology;Singing/*physiology;Sound Spectrography;Speech/physiology;Cerebral Infarction	26808450
rayyan-827481705	From Singing to Speaking: Why Singing May Lead to Recovery of Expressive Language Function in Patients with Broca's Aphasia.	2008	4	1	Music perception	0730-7829 (Print)	25	4	315-323	Schlaug G and Marchina S and Norton A	https://pubmed.ncbi.nlm.nih.gov/21197418/	eng				RAYYAN-INCLUSION: {"Vittoria"=>"Excluded", "Alessandra"=>"Excluded"}			21197418	PMC3010734
rayyan-827481706	Evidence for plasticity in white-matter tracts of patients with chronic Broca's aphasia undergoing intense intonation-based speech therapy.	2009	7		Annals of the New York Academy of Sciences	1749-6632 (Electronic)	1169		385-94	Schlaug G and Marchina S and Norton A	https://pubmed.ncbi.nlm.nih.gov/19673813/	eng				RAYYAN-INCLUSION: {"Vittoria"=>"Excluded", "Alessandra"=>"Excluded"}		Aphasia, Broca/*therapy;Diffusion Magnetic Resonance Imaging;Humans;Nerve Fibers, Myelinated/*physiology;Neuronal Plasticity/*physiology;Speech Therapy/*methods;Speech Therapy;European Continental Ancestry Group;Speech	19673813	PMC2777670
rayyan-827481707	[Rehabilitative potentialities and successes of aphasia therapy in children and young people after cerebrotraumatic lesions (author's transl)].	1980	8		Die Rehabilitation	0034-3536 (Print)	19	3	151-9	Emich IF	https://pubmed.ncbi.nlm.nih.gov/6157181/	ger		Germany		RAYYAN-INCLUSION: {"Vittoria"=>"Excluded", "Alessandra"=>"Excluded"}		Adolescent;Agraphia/rehabilitation;Aphasia/*rehabilitation;Brain Injuries/*rehabilitation;Child;Child, Preschool;Female;Humans;Male;Motor Skills;Social Adjustment;Speech Therapy/methods;Writing;Only Child;Aphasia	6157181
rayyan-827481708	Assessment: melodic intonation therapy. Report of the Therapeutics and Technology Assessment Subcommittee of the American Academy of Neurology.	1994	3		Neurology	0028-3878 (Print)	44	3	566-8		https://pubmed.ncbi.nlm.nih.gov/8145935/	eng		United States		RAYYAN-INCLUSION: {"Vittoria"=>"Excluded", "Alessandra"=>"Excluded"}		Aphasia/*therapy;Humans;*Music;Speech Therapy/*methods;Technology Assessment, Biomedical	8145935
rayyan-827481709	Tapping into neural resources of communication: formulaic language in aphasia therapy.	2015			Frontiers in psychology	1664-1078 (Print)	6		1526	Stahl B and Van Lancker Sidtis D	https://pubmed.ncbi.nlm.nih.gov/26539131/	eng				RAYYAN-INCLUSION: {"Vittoria"=>"Excluded", "Alessandra"=>"Excluded"}		Aphasia	26539131	PMC4611089
rayyan-827481710	When the Wedding March becomes sad: Semantic memory impairment for music in the semantic variant of primary progressive aphasia.	2016	12		Neurocase	1465-3656 (Electronic)	22	6	486-495	Macoir J and Berubé-Lalancette S and Wilson MA and Laforce R and Hudon C and Gravel P and Potvin O and Duchesne S and Monetta L	https://pubmed.ncbi.nlm.nih.gov/27849128/	eng		England		RAYYAN-INCLUSION: {"Vittoria"=>"Excluded", "Alessandra"=>"Excluded"}		Acoustic Stimulation;Aged;Aphasia, Primary Progressive/*complications/diagnostic imaging;Atrophy/etiology/pathology;Emotions/*physiology;Female;Humans;Judgment/physiology;Language Tests;Magnetic Resonance Imaging;Male;Memory Disorders/*etiology;Mental Status Schedule;Middle Aged;*Music;Neuropsychological Tests;Recognition, Psychology;*Semantics;Temporal Lobe/pathology;Memory;Aphasia;Semantics	27849128
rayyan-827481711	[Japanese-applied melodic intonation therapy for Broca aphasia].	1983	10		No to shinkei = Brain and nerve	0006-8969 (Print)	35	10	1031-7	Seki K and Sugishita M	https://pubmed.ncbi.nlm.nih.gov/6651979/	jpn		Japan		RAYYAN-INCLUSION: {"Vittoria"=>"Excluded", "Alessandra"=>"Excluded"}		Adult;Aphasia/*therapy;Aphasia, Broca/*therapy;Female;Humans;Language;*Music Therapy;Aphasia	6651979
rayyan-827481712	Treatment of Wernicke's aphasia with jargon: a case study.	1993	6		Journal of communication disorders	0021-9924 (Print)	26	2	101-11	Hough MS	https://pubmed.ncbi.nlm.nih.gov/8345098/	eng		United States		RAYYAN-INCLUSION: {"Vittoria"=>"Excluded", "Alessandra"=>"Excluded"}		Aged;Aphasia, Wernicke/*therapy;Female;Humans;Language Disorders/therapy;Language Tests;*Music;Neuropsychological Tests;Photic Stimulation;Semantics;Speech Disorders/therapy;*Verbal Behavior;Aphasia	8345098
rayyan-827481713	Singing can improve speech function in aphasics associated with intact right basal ganglia and preserve right temporal glucose metabolism: Implications for singing therapy indication.	2016			The International journal of neuroscience	1563-5279 (Electronic)	126	1	39-45	Akanuma K and Meguro K and Satoh M and Tashiro M and Itoh M	https://pubmed.ncbi.nlm.nih.gov/25567372/	eng		England		RAYYAN-INCLUSION: {"Vittoria"=>"Excluded", "Alessandra"=>"Excluded"}		Aged;Aged, 80 and over;Aphasia/therapy;Aphasia, Broca/etiology/physiopathology/*therapy;Basal Ganglia/*physiopathology;Cerebral Hemorrhage/complications;Cerebral Infarction/complications;Dominance, Cerebral;Female;Glucose/*metabolism;Humans;Language Tests;Male;Middle Aged;Positron-Emission Tomography;*Singing/physiology;Subarachnoid Hemorrhage/complications;Temporal Lobe/diagnostic imaging/*metab…	25567372
rayyan-827481714	[Initial experiences in the combined treatment of aphasia patients following cerebrovascular insult by speech therapists and music therapists].	1986	3		Zeitschrift fur Alternsforschung	0044-2224 (Print)	41	2	123-8	Lehmann W and Kirchner D	https://pubmed.ncbi.nlm.nih.gov/2424180/	ger		Germany		RAYYAN-INCLUSION: {"Vittoria"=>"Excluded", "Alessandra"=>"Excluded"}		Aged;Aphasia/diagnosis/*therapy;Cerebral Infarction/diagnosis/*therapy;Combined Modality Therapy;Humans;*Music Therapy;Neuropsychological Tests;*Speech Therapy	2424180
rayyan-827481715	Effects of three syllable durations using the melodic intonation therapy technique.	1979	6		Journal of speech and hearing research	0022-4685 (Print)	22	2	311-20	Laughlin SA and Naeser MA and Gordon WP	https://pubmed.ncbi.nlm.nih.gov/491558/	eng		United States		RAYYAN-INCLUSION: {"Vittoria"=>"Excluded", "Alessandra"=>"Excluded"}		Aged;Aphasia/*rehabilitation;Aphasia, Broca/therapy;Humans;Language Therapy/*methods;Male;Methods;Middle Aged;Music;Time Factors	491558
rayyan-827481716	Absence of amusia and preserved naming of musical instruments in an aphasic composer.	2000	4		Cortex; a journal devoted to the study of the nervous system and behavior	0010-9452 (Print)	36	2	227-42	Tzortzis C and Goldblum MC and Dang M and Forette F and Boller F	https://pubmed.ncbi.nlm.nih.gov/10815708/	eng		Italy		RAYYAN-INCLUSION: {"Vittoria"=>"Excluded", "Alessandra"=>"Excluded"}		Aged;Aphasia/diagnostic imaging/*psychology;*Creativity;Humans;Male;*Music;*Names;Neuropsychological Tests;Reference Values;Tomography, X-Ray Computed;Music	10815708
rayyan-827481717	On the tip of my tongue: living with aphasia.	2006			Journal of Christian nursing : a quarterly publication of Nurses Christian Fellowship	0743-2550 (Print)	23	2	32-3	Liechty JA	https://pubmed.ncbi.nlm.nih.gov/16548472/	eng		United States		RAYYAN-INCLUSION: {"Vittoria"=>"Excluded", "Alessandra"=>"Excluded"}		*Adaptation, Psychological;Aneurysm, Ruptured/complications;Aphasia/etiology/*psychology/rehabilitation;*Attitude to Health;Christianity/psychology;Cost of Illness;Humans;Intracranial Aneurysm/complications;Male;Music;Self-Help Groups/organization & administration;Social Support;Social Work;Speech Therapy/methods;Aphasia;Tongue	16548472
rayyan-827481718	Singing as therapy for apraxia of speech and aphasia: report of a case.	1975	10		Brain and language	0093-934X (Print)	2	4	483-8	Keith RL and Aronson AE	https://pubmed.ncbi.nlm.nih.gov/1218380/	eng		Netherlands		RAYYAN-INCLUSION: {"Vittoria"=>"Excluded", "Alessandra"=>"Excluded"}		Aphasia/rehabilitation/*therapy;Apraxias/*therapy;Female;Humans;Middle Aged;*Music Therapy;Speech;Voice;Aphasia	1218380
rayyan-827481719	[Dissociations between music and language functions after cerebral resection: A new case of amusia without aphasia].	1997	12		Canadian journal of experimental psychology = Revue canadienne de psychologie experimentale	1196-1961 (Print)	51	4	354-68	Peretz I and Belleville S and Fontaine S	https://pubmed.ncbi.nlm.nih.gov/9687196/	fre		Canada		RAYYAN-INCLUSION: {"Vittoria"=>"Excluded", "Alessandra"=>"Excluded"}		Adult;*Agnosia/classification/etiology;Aphasia/etiology;*Auditory Perception/classification/physiology;Cerebral Decortication/adverse effects;Cognition Disorders/*classification/etiology;Female;Humans;Music/*psychology;Neuropsychological Tests;*Perceptual Disorders/classification/etiology;Speech Perception/physiology;*Temporal Lobe/physiopathology/surgery;Aphasia;Heart Block;Music	9687196
rayyan-827481720	[Hemispheric functional specialization in motor aphasia. Neurophysiologic findings with computerized electroencephalographic brain mapping during musical and oral sound stimulation. Study of 2 cases].	1995	3		Arquivos de neuro-psiquiatria	0004-282X (Print)	53	1	88-93	Muszkat M and Correia CM and Noffs MH and de Vincenzo NS and de Campos CJ	https://pubmed.ncbi.nlm.nih.gov/7575214/	por		Brazil		RAYYAN-INCLUSION: {"Vittoria"=>"Excluded", "Alessandra"=>"Excluded"}		*Acoustic Stimulation;Adult;Aged;Alpha Rhythm;Aphasia, Broca/etiology/*physiopathology;Brain/*physiopathology;Brain Ischemia/complications/diagnosis/physiopathology;*Brain Mapping;Delta Rhythm;Dichotic Listening Tests;*Electroencephalography;Functional Laterality;Humans;Magnetic Resonance Imaging;Male;Neuropsychological Tests;Tomography, X-Ray Computed;Brain;Brain Mapping	7575214
rayyan-827481721	Accessibility of spoken, written, and sign language in Landau-Kleffner syndrome: a linguistic and functional MRI study.	2001	6		Epileptic disorders : international epilepsy journal with videotape	1294-9361 (Print)	3	2	79-89	Sieratzki JS and Calvert GA and Brammer M and David A and Woll B	https://pubmed.ncbi.nlm.nih.gov/11431170/	eng		France		RAYYAN-INCLUSION: {"Vittoria"=>"Excluded", "Alessandra"=>"Excluded"}		Adult;Brain/pathology/physiopathology;Communication Disorders/*pathology/*physiopathology;Electroencephalography;Humans;Landau-Kleffner Syndrome/*pathology/*physiopathology;Language;*Linguistics;Lipreading;*Magnetic Resonance Imaging;Male;Sign Language;Magnetic Resonance Imaging	11431170
rayyan-827481722	Changes in maps of language activity activation following melodic intonation therapy using magnetoencephalography: two case studies.	2010	3		Journal of clinical and experimental neuropsychology	1744-411X (Electronic)	32	3	309-14	Breier JI and Randle S and Maher LM and Papanicolaou AC	https://pubmed.ncbi.nlm.nih.gov/19657914/	eng		England		RAYYAN-INCLUSION: {"Vittoria"=>"Excluded", "Alessandra"=>"Excluded"}		Aphasia, Broca/*physiopathology/*rehabilitation;Brain Mapping;Cerebral Cortex/*physiopathology;Evoked Potentials/physiology;Humans;Image Processing, Computer-Assisted;Language;Language Therapy/*methods;Magnetic Resonance Imaging;Magnetoencephalography;Male;Middle Aged;Treatment Outcome	19657914
rayyan-827481723	[Melodic intonation therapy. Contribution of neuropsychological reflex activity to clinical medicine].	1980	2		Revue medicale de la Suisse romande	0035-3655 (Print)	100	2	195-99	Buttet J and Aubert C	https://pubmed.ncbi.nlm.nih.gov/7375755/	fre		Switzerland		RAYYAN-INCLUSION: {"Vittoria"=>"Excluded", "Alessandra"=>"Excluded"}		Adult;Aged;Aphasia/physiopathology/*rehabilitation;Female;Humans;Language Therapy;Male;Middle Aged;*Music Therapy;Reflex/physiology;H-Reflex;Ambulatory Care Facilities	7375755
rayyan-827481724	[Establishing contact in the early stage of severe craniocerebral trauma: sound as the bridge to mute patients].	1994	2		Die Rehabilitation	0034-3536 (Print)	33	1	8-13	Jochims S	https://pubmed.ncbi.nlm.nih.gov/7513085/	ger		Germany		RAYYAN-INCLUSION: {"Vittoria"=>"Excluded", "Alessandra"=>"Excluded"}		Adult;Aphasia/psychology/rehabilitation;Brain Damage, Chronic/psychology/*rehabilitation;Brain Injuries/psychology/*rehabilitation;Coma/psychology/*rehabilitation;*Communication Methods, Total;Humans;Male;*Music Therapy;Mutism/psychology/*rehabilitation;Sick Role;Craniocerebral Trauma	7513085
rayyan-827481725	[Aphasic patients regain the pleasure of communicating].	1998	7		L'Infirmiere du Quebec : revue officielle de l'Ordre des infirmieres et infirmiers du Quebec	1195-2695 (Print)	5	6	32-6	Laporte L and Ouellet L	https://pubmed.ncbi.nlm.nih.gov/9739240/	fre		Canada		RAYYAN-INCLUSION: {"Vittoria"=>"Excluded", "Alessandra"=>"Excluded"}		Aged;Aphasia/psychology/*rehabilitation;*Communication;Humans;Music Therapy/*methods;Program Evaluation;Speech Therapy/*methods;Treatment Outcome	9739240
